# Supplementary material for: Tackling Soil ARG‐Carrying Pathogens with Global‐Scale Metagenomics
Source: Adv Sci (Weinh). 2023 Jul 9;10(26):2301980. doi: 10.1002/advs.202301980 (PMC10502870; doi:10.1002/advs.202301980)
Supplement: Supplementary file 2 — Supporting Information [file ADVS-10-2301980-s001.xlsx]

## Sheet: Sheet1
Sample_name	Habitat	Type	Lat	Lon	Size.bp.
ERR436052	Agricultural Land	Public	-34.233	138.309	35329872
ERR436053	Agricultural Land	Public	-34.233	138.309	26968896
ERR436054	Agricultural Land	Public	-34.233	138.309	34013710
ERR436055	Agricultural Land	Public	-34.255	138.318	32137106
ERR436057	Agricultural Land	Public	-34.255	138.318	44660350
ERR436058	Agricultural Land	Public	-34.255	138.318	39167660
S1	Agricultural Land	In-house	34.7678	111.769	184341774
S109	Agricultural Land	In-house	25.2166	110.252	138436578
S11	Agricultural Land	In-house	34.5547	113.483	138211892
S112	Agricultural Land	In-house	25.07	110.306	135149348
S114	Agricultural Land	In-house	25.0689	110.283	151781556
S12	Agricultural Land	In-house	34.4619	113.439	139416132
S121	Agricultural Land	In-house	24.2836	109.408	145763148
S122	Agricultural Land	In-house	22.9778	108.578	130235362
S125	Agricultural Land	In-house	22.8653	108.338	116885468
S126	Agricultural Land	In-house	22.9244	108.541	116885468
S127	Agricultural Land	In-house	22.8889	108.373	121362882
S129	Agricultural Land	In-house	26.3219	106.139	149454430
S132	Agricultural Land	In-house	26.3064	106.139	144802324
S134	Agricultural Land	In-house	27.0428	107.023	137085110
S135	Agricultural Land	In-house	27.0436	106.961	150350826
S136	Agricultural Land	In-house	27.0428	107.023	126809676
S137	Agricultural Land	In-house	27.0425	107.023	144539840
S139	Agricultural Land	In-house	25.8128	107.177	114848760
S14	Agricultural Land	In-house	34.1328	112.089	145409736
S140	Agricultural Land	In-house	25.805	107.175	119517688
S141	Agricultural Land	In-house	25.8619	107.13	148390612
S143	Agricultural Land	In-house	25.8494	107.167	177864466
S145	Agricultural Land	In-house	20.0344	110.338	165739954
S162	Agricultural Land	In-house	37.9525	114.79	134371956
S165	Agricultural Land	In-house	37.8744	114.892	132796832
S168	Agricultural Land	In-house	32.1633	114.113	138186822
S17	Agricultural Land	In-house	34.2747	112.24	174919544
S176	Agricultural Land	In-house	35.2047	114.749	131469436
S177	Agricultural Land	In-house	35.3353	114.903	130238106
S178	Agricultural Land	In-house	35.37	114.922	129732664
S179	Agricultural Land	In-house	44.575	129.7	149971822
S18	Agricultural Land	In-house	34.3283	112.3	149398726
S180	Agricultural Land	In-house	44.5494	129.741	154147402
S182	Agricultural Land	In-house	45.7467	126.593	128720982
S186	Agricultural Land	In-house	47.3239	124.088	146906020
S187	Agricultural Land	In-house	46.6106	126.882	150426824
S191	Agricultural Land	In-house	30.1089	114.92	141498286
S2	Agricultural Land	In-house	34.7822	111.765	139073816
S21	Agricultural Land	In-house	32.3242	113.625	112401522
S211	Agricultural Land	In-house	45.0125	124.983	149657610
S213	Agricultural Land	In-house	42.9444	128.446	146034576
S22	Agricultural Land	In-house	32.3242	113.625	128197948
S226	Agricultural Land	In-house	32.9678	120.011	130696460
S227	Agricultural Land	In-house	31.4597	120.248	143002970
S228	Agricultural Land	In-house	31.5303	120.332	145662340
S233	Agricultural Land	In-house	27.1653	115.098	167041148
S237	Agricultural Land	In-house	27.0808	115.01	159554546
S238	Agricultural Land	In-house	27.1172	115.051	135143278
S239	Agricultural Land	In-house	29.7117	115.853	147295798
S244	Agricultural Land	In-house	28.7681	116.054	166882370
S245	Agricultural Land	In-house	28.775	116.056	166823606
S248	Agricultural Land	In-house	28.7569	115.928	162624648
S25	Agricultural Land	In-house	32.3458	110.024	138196978
S256	Agricultural Land	In-house	41.0158	122.405	167657902
S258	Agricultural Land	In-house	41.0158	122.405	165926802
S260	Agricultural Land	In-house	41.7711	123.438	157103292
S263	Agricultural Land	In-house	41.7708	123.439	164468908
S264	Agricultural Land	In-house	41.6417	123.615	163168936
S265	Agricultural Land	In-house	41.7711	123.438	175342698
S268	Agricultural Land	In-house	37.4636	121.378	163430444
S271	Agricultural Land	In-house	36.08	120.364	152601676
S281	Agricultural Land	In-house	37.5117	112.332	139330888
S283	Agricultural Land	In-house	37.4217	112.299	177848168
S284	Agricultural Land	In-house	37.4217	112.299	156484106
S286	Agricultural Land	In-house	39.2242	113.398	159552524
S288	Agricultural Land	In-house	34.2525	108.983	126429290
S296	Agricultural Land	In-house	34.0497	108.909	161204332
S297	Agricultural Land	In-house	34.4131	109.139	155569500
S308	Agricultural Land	In-house	28.8317	104.616	131011198
S309	Agricultural Land	In-house	29.625	103.568	126606952
S312	Agricultural Land	In-house	38.9847	117.15	163575306
S315	Agricultural Land	In-house	38.9211	117.534	133811684
S318	Agricultural Land	In-house	39.2192	117.123	166379362
S32	Agricultural Land	In-house	29.4358	113.017	142344318
S321	Agricultural Land	In-house	39.0442	117.656	169052118
S325	Agricultural Land	In-house	39.5469	117.032	170919278
S326	Agricultural Land	In-house	39.6111	117.025	169941842
S328	Agricultural Land	In-house	25.5867	100.32	168493378
S330	Agricultural Land	In-house	25.6867	100.388	171080608
S331	Agricultural Land	In-house	25.6033	100.248	164103016
S332	Agricultural Land	In-house	26.7586	100.668	162341460
S333	Agricultural Land	In-house	26.7731	100.672	168621532
S339	Agricultural Land	In-house	29.6978	107.381	129202690
S35	Agricultural Land	In-house	25.8986	113.006	142981216
S351	Agricultural Land	In-house	29.4706	107.144	134933560
S354	Agricultural Land	In-house	29.4617	107.11	175399808
S363	Agricultural Land	In-house	30.6686	120.518	169680782
S366	Agricultural Land	In-house	30.6631	120.457	203676236
S38	Agricultural Land	In-house	25.8	113.022	141495354
S384	Agricultural Land	In-house	28.4984	119.904	152481664
S385	Agricultural Land	In-house	28.4984	119.904	172085652
S386	Agricultural Land	In-house	28.4984	119.904	128467722
S387	Agricultural Land	In-house	28.4984	119.904	189429518
S390	Agricultural Land	In-house	35.2072	114.676	171953510
S391	Agricultural Land	In-house	29.5731	103.75	169719556
S393	Agricultural Land	In-house	29.6604	115.952	170323318
S4	Agricultural Land	In-house	32.96	113.077	156918490
S400	Agricultural Land	In-house	39.1128	117.206	137353288
S402	Agricultural Land	In-house	38.8753	115.494	176136672
S403	Agricultural Land	In-house	47.3688	123.926	171523446
S405	Agricultural Land	In-house	39.9297	116.402	168363568
S406	Agricultural Land	In-house	27.7562	118.023	168723110
S42	Agricultural Land	In-house	27.1461	110.033	145911594
S47	Agricultural Land	In-house	36.4461	117.969	140924790
S49	Agricultural Land	In-house	36.5147	117.855	139094052
S5	Agricultural Land	In-house	32.9625	113.77	131618140
S50	Agricultural Land	In-house	37.5817	118.044	125391024
S52	Agricultural Land	In-house	37.4022	117.929	148199398
S56	Agricultural Land	In-house	30.6542	117.413	144322190
S57	Agricultural Land	In-house	30.6542	117.416	112364872
S58	Agricultural Land	In-house	30.6439	117.493	128381522
S62	Agricultural Land	In-house	30.6453	117.422	144091422
S66	Agricultural Land	In-house	31.6764	117.221	117273242
S70	Agricultural Land	In-house	31.25	118.32	132711546
S72	Agricultural Land	In-house	31.2369	118.22	137177772
S75	Agricultural Land	In-house	31.2369	118.31	128269000
S77	Agricultural Land	In-house	39.6314	116.585	134493452
S9	Agricultural Land	In-house	34.6886	113.553	154187100
S91	Agricultural Land	In-house	27.7397	118.067	123412340
S92	Agricultural Land	In-house	27.7608	118.031	121630544
SRR1185960	Agricultural Land	Public	27.6218	111.464	113263694
SRR1783792	Agricultural Land	Public	24.25	93.37	48413428
SRR1924237	Agricultural Land	Public	-19.733	147.178	114117090
SRR1926113	Agricultural Land	Public	-19.733	147.178	113017888
SRR1926121	Agricultural Land	Public	-19.733	147.178	71965366
SRR1926122	Agricultural Land	Public	-19.733	147.178	96949814
SRR1926147	Agricultural Land	Public	-19.733	147.178	49985106
SRR1926159	Agricultural Land	Public	-19.733	147.178	59559754
SRR1926200	Agricultural Land	Public	-19.733	147.178	58128792
SRR1926201	Agricultural Land	Public	-19.733	147.178	67013518
SRR2093878	Agricultural Land	Public	24.5283	110.917	57264862
SRR350471	Agricultural Land	Public	43.9077	-89.4564	125604390
SRR350474	Agricultural Land	Public	43.9077	-89.4564	182203756
SRR350500	Agricultural Land	Public	43.9077	-89.4564	93792566
SRR350919	Agricultural Land	Public	41.6381	-93.7753	40413050
SRR350920	Agricultural Land	Public	41.6381	-93.7753	258550566
SRR350921	Agricultural Land	Public	41.6381	-93.7753	66438042
SRR350969	Agricultural Land	Public	37.9249	-103.364	41280866
SRR350970	Agricultural Land	Public	37.9249	-103.364	37935058
SRR351473	Agricultural Land	Public	41.6381	-93.7753	400227330
SRR351474	Agricultural Land	Public	41.6381	-93.7753	483046812
SRR3592108	Agricultural Land	Public	-25.0255	152.38	35669848
SRR3601981	Agricultural Land	Public	-25.0255	152.38	32498936
SRR3601982	Agricultural Land	Public	-25.0255	152.38	32750260
SRR3601984	Agricultural Land	Public	-25.0255	152.38	32283322
SRR3747750	Agricultural Land	Public	42.98	-81.24	70085624
SRR3747798	Agricultural Land	Public	42.98	-81.24	68671128
SRR3747811	Agricultural Land	Public	42.98	-81.24	66545322
SRR3747812	Agricultural Land	Public	42.98	-81.24	69593920
SRR3747847	Agricultural Land	Public	42.98	-81.24	59879592
SRR3988231	Agricultural Land	Public	42.3948	-85.3738	77639488
SRR3988262	Agricultural Land	Public	42.3948	-85.3738	71998058
SRR3988263	Agricultural Land	Public	42.3948	-85.3738	62505956
SRR3988264	Agricultural Land	Public	42.3948	-85.3738	262276064
SRR3988265	Agricultural Land	Public	42.3948	-85.3738	54010576
SRR3989460	Agricultural Land	Public	43.3	-89.38	32442874
SRR3989461	Agricultural Land	Public	43.3	-89.38	29305426
SRR3989470	Agricultural Land	Public	43.3	-89.38	29952198
SRR3989471	Agricultural Land	Public	43.3	-89.38	31100866
SRR3989474	Agricultural Land	Public	43.3	-89.38	37505990
SRR3989477	Agricultural Land	Public	43.3	-89.38	51013546
SRR3989482	Agricultural Land	Public	43.3	-89.38	38553418
SRR3989487	Agricultural Land	Public	43.3	-89.38	26665214
SRR3989489	Agricultural Land	Public	43.3	-89.38	29361278
SRR3989490	Agricultural Land	Public	43.3	-89.38	31091556
SRR3989492	Agricultural Land	Public	43.3	-89.38	28511176
SRR3989493	Agricultural Land	Public	43.3	-89.38	28078258
SRR3989495	Agricultural Land	Public	43.3	-89.38	31530488
SRR3989500	Agricultural Land	Public	43.3	-89.38	30684402
SRR3989501	Agricultural Land	Public	43.3	-89.38	28448032
SRR3989508	Agricultural Land	Public	43.3	-89.38	29650854
SRR3989509	Agricultural Land	Public	43.3	-89.38	27473436
SRR3989516	Agricultural Land	Public	43.3	-89.38	28366930
SRR3989550	Agricultural Land	Public	43.3	-89.38	30733660
SRR3989555	Agricultural Land	Public	43.3	-89.38	30150634
SRR3989556	Agricultural Land	Public	43.3	-89.38	40449380
SRR3989561	Agricultural Land	Public	43.3	-89.38	44082064
SRR3989573	Agricultural Land	Public	43.3	-89.38	36541638
SRR3989576	Agricultural Land	Public	43.3	-89.38	35398300
SRR3989606	Agricultural Land	Public	43.43	-89.41	35117108
SRR3989686	Agricultural Land	Public	43.42	89.33	41181852
SRR3989699	Agricultural Land	Public	43.42	89.32	42555628
SRR3989700	Agricultural Land	Public	43.42	-89.33	38580064
SRR3989702	Agricultural Land	Public	43.42	-89.32	40497586
SRR3989705	Agricultural Land	Public	43.42	89.32	45981994
SRR3989710	Agricultural Land	Public	43.42	-89.32	40323908
SRR3989711	Agricultural Land	Public	43.42	89.32	38791242
SRR400520	Agricultural Land	Public	37.9249	-103.364	28796056
SRR400521	Agricultural Land	Public	37.9249	-103.364	39005016
SRR4026205	Agricultural Land	Public	43.3033	-89.3325	63786294
SRR4026206	Agricultural Land	Public	43.3033	-89.3325	61636602
SRR4026207	Agricultural Land	Public	43.3033	-89.3325	61410922
SRR4026208	Agricultural Land	Public	43.3033	-89.3325	60693152
SRR4026209	Agricultural Land	Public	43.3033	-89.3325	59721962
SRR4027567	Agricultural Land	Public	39.0043	-77.1012	71241192
SRR4027568	Agricultural Land	Public	39.0043	-77.1012	67096592
SRR4027569	Agricultural Land	Public	39.0043	-77.1012	74254986
SRR4027570	Agricultural Land	Public	39.0043	-77.1012	70151312
SRR4027571	Agricultural Land	Public	39.0043	-77.1012	73764056
SRR4027572	Agricultural Land	Public	39.0043	-77.1012	71660084
SRR4027573	Agricultural Land	Public	39.0043	-77.1012	45123580
SRR4027576	Agricultural Land	Public	39.0043	-77.1012	73568056
SRR4027577	Agricultural Land	Public	39.0043	-77.1012	77009590
SRR4027578	Agricultural Land	Public	39.0043	-77.1012	71342554
SRR4027579	Agricultural Land	Public	39.0043	-77.1012	77726234
SRR4027580	Agricultural Land	Public	39.0043	-77.1012	74699378
SRR4027581	Agricultural Land	Public	39.0043	-77.1012	35281470
SRR4027582	Agricultural Land	Public	39.0043	-77.1012	72808276
SRR4027666	Agricultural Land	Public	42.4062	-85.4002	50003928
SRR4027667	Agricultural Land	Public	42.4062	-85.4002	49222934
SRR4027668	Agricultural Land	Public	42.4062	-85.4002	49634180
SRR4027669	Agricultural Land	Public	42.4062	-85.4002	50192412
SRR4027670	Agricultural Land	Public	42.4062	-85.4002	50205186
SRR4027671	Agricultural Land	Public	42.4062	-85.4002	47331858
SRR4027672	Agricultural Land	Public	42.4062	-85.4002	50048522
SRR4027795	Agricultural Land	Public	42.7948	-84.3938	63820048
SRR4027796	Agricultural Land	Public	42.7948	-84.3938	61838632
SRR4027797	Agricultural Land	Public	42.7948	-84.3938	62481650
SRR4027798	Agricultural Land	Public	42.7948	-84.3938	63081652
SRR4027799	Agricultural Land	Public	42.7948	-84.3938	64199698
SRR4027800	Agricultural Land	Public	42.7948	-84.3938	61726036
SRR4027801	Agricultural Land	Public	42.7948	-84.3938	66133876
SRR4027826	Agricultural Land	Public	42.4062	-85.4002	50222870
SRR4027827	Agricultural Land	Public	42.4062	-85.4002	50104140
SRR4027828	Agricultural Land	Public	42.4062	-85.4002	50570544
SRR4027829	Agricultural Land	Public	42.4062	-85.4002	48932202
SRR4027830	Agricultural Land	Public	42.4062	-85.4002	50448908
SRR4027831	Agricultural Land	Public	42.4062	-85.4002	40941968
SRR4027832	Agricultural Land	Public	42.4062	-85.4002	50680128
SRR5133178	Agricultural Land	Public	23.6193	116.872	166092016
SRR5133179	Agricultural Land	Public	23.621	116.872	173211342
SRR5152881	Agricultural Land	Public	45.41	126.45	60354832
SRR5177928	Agricultural Land	Public	23.6229	116.815	163588586
SRR5177929	Agricultural Land	Public	23.6246	116.812	153481744
SRR5195107	Agricultural Land	Public	26.17	-97.96	172534614
SRR5195108	Agricultural Land	Public	28.11	-81.71	202725974
SRR5195109	Agricultural Land	Public	28.11	-81.71	183239760
SRR5195110	Agricultural Land	Public	33.89	-117.42	203699616
SRR5195111	Agricultural Land	Public	33.89	-117.42	196129260
SRR5195112	Agricultural Land	Public	39.58	-0.36	194666266
SRR5195114	Agricultural Land	Public	37.51	-5.81	203215702
SRR5195115	Agricultural Land	Public	37.51	-5.81	184152306
SRR5195116	Agricultural Land	Public	-25.44	30.99	203183240
SRR5195117	Agricultural Land	Public	-25.77	27.61	200355670
SRR5195118	Agricultural Land	Public	-24.36	30.72	202810014
SRR5195119	Agricultural Land	Public	37.49	14.81	196305772
SRR5195121	Agricultural Land	Public	37.28	14.88	191379608
SRR5195123	Agricultural Land	Public	38.28	16.24	188381882
SRR5195124	Agricultural Land	Public	38.28	16.24	181207798
SRR5195126	Agricultural Land	Public	-21.35	55.57	195759080
SRR5195127	Agricultural Land	Public	-21.34	55.56	197583836
SRR5195129	Agricultural Land	Public	-21.2	55.53	196238374
SRR5195131	Agricultural Land	Public	25.46	114.52	187433338
SRR5195132	Agricultural Land	Public	25.46	114.52	196681066
SRR5195133	Agricultural Land	Public	23.07	108.18	197480170
SRR5195135	Agricultural Land	Public	23.64	112.82	188390232
SRR5195136	Agricultural Land	Public	23.64	112.82	193144626
SRR5195137	Agricultural Land	Public	-26.2407	-54.1546	195711524
SRR5195138	Agricultural Land	Public	-26.2407	-54.1546	190253904
SRR5195139	Agricultural Land	Public	-26.2407	-54.1546	196774416
SRR5195140	Agricultural Land	Public	-26.2407	-54.1546	197102058
SRR5195141	Agricultural Land	Public	-26.2407	-54.1546	196275082
SRR5195142	Agricultural Land	Public	-26.2407	-54.1546	197799024
SRR5195143	Agricultural Land	Public	-25.59	151.3	205914924
SRR5195144	Agricultural Land	Public	-25.59	151.3	186119658
SRR5195145	Agricultural Land	Public	-37.17	146.22	203635974
SRR5195146	Agricultural Land	Public	-37.17	146.22	188394654
SRR5195147	Agricultural Land	Public	-34.18	142.15	202917700
SRR5195148	Agricultural Land	Public	-34.18	142.15	189086578
SRR5207342	Agricultural Land	Public	45.54	-73.72	78625128
SRR5207344	Agricultural Land	Public	45.54	-73.72	81088032
SRR5207566	Agricultural Land	Public	45.54	-73.72	54373836
SRR5207569	Agricultural Land	Public	45.54	-73.72	55202856
SRR5207629	Agricultural Land	Public	45.54	-73.72	57990462
SRR5209019	Agricultural Land	Public	42.98	-81.24	59879592
SRR5209020	Agricultural Land	Public	42.98	-81.24	69593938
SRR5209021	Agricultural Land	Public	42.98	-81.24	66546284
SRR5209022	Agricultural Land	Public	42.98	-81.24	68671126
SRR5209023	Agricultural Land	Public	42.98	-81.24	70561088
SRR5209025	Agricultural Land	Public	42.98	-81.24	72786444
SRR5209026	Agricultural Land	Public	42.98	-81.24	70085624
SRR5209027	Agricultural Land	Public	42.98	-81.24	76443206
SRR5209028	Agricultural Land	Public	42.98	-81.24	80018118
SRR5209029	Agricultural Land	Public	42.98	-81.24	79521832
SRR5214707	Agricultural Land	Public	50.1319	11.881	93251928
SRR5214708	Agricultural Land	Public	50.1319	11.881	89210984
SRR5259839	Agricultural Land	Public	38.1087	-121.653	40845522
SRR5269546	Agricultural Land	Public	37.9314	-122.022	83749324
SRR5271193	Agricultural Land	Public	43.3	-89.38	30585124
SRR5272158	Agricultural Land	Public	43.3	-89.38	34976076
SRR5272160	Agricultural Land	Public	43.3	-89.38	36998500
SRR5272171	Agricultural Land	Public	43.3	-89.38	36787766
SRR5450873	Agricultural Land	Public	45.54	-73.72	55374152
SRR5639170	Agricultural Land	Public	36.52	115.01	28401158
SRR5678805	Agricultural Land	Public	43	-92.5	80182718
SRR5678806	Agricultural Land	Public	43	-92.5	303645842
SRR5678807	Agricultural Land	Public	43	-92.5	341028922
SRR5678808	Agricultural Land	Public	43	-92.5	105455578
SRR5678809	Agricultural Land	Public	43	-92.5	52997586
SRR5678810	Agricultural Land	Public	43	-92.5	40213754
SRR5678811	Agricultural Land	Public	43	-92.5	66317470
SRR5678812	Agricultural Land	Public	43	-92.5	50068986
SRR5678813	Agricultural Land	Public	43	-92.5	147430634
SRR5678814	Agricultural Land	Public	43	-92.5	414287844
SRR5678815	Agricultural Land	Public	43	-92.5	142364428
SRR5678816	Agricultural Land	Public	43	-92.5	107826804
SRR5687767	Agricultural Land	Public	41.7655	-111.814	58370966
SRR5687768	Agricultural Land	Public	41.7655	-111.814	67478990
SRR5688500	Agricultural Land	Public	41.7655	-111.814	64257030
SRR5688572	Agricultural Land	Public	41.7655	-111.814	134790632
SRR5689334	Agricultural Land	Public	33.8834	-83.4195	95652584
SRR5690242	Agricultural Land	Public	33.8834	-83.4195	82370146
SRR5690348	Agricultural Land	Public	33.8834	-83.4195	70770346
SRR5690349	Agricultural Land	Public	33.8834	-83.4195	99776462
SRR5690554	Agricultural Land	Public	41.7655	-111.814	80811314
SRR5690606	Agricultural Land	Public	41.7655	-111.814	242719670
SRR5690625	Agricultural Land	Public	33.8834	-83.4195	66330356
SRR5699024	Agricultural Land	Public	33.8834	-83.4195	228325262
SRR5829540	Agricultural Land	Public	50.1319	11.881	45372336
SRR5829542	Agricultural Land	Public	50.1319	11.881	67610552
SRR5829543	Agricultural Land	Public	50.1319	11.881	99607900
SRR5829544	Agricultural Land	Public	50.1319	11.881	53099434
SRR5829546	Agricultural Land	Public	50.1319	11.881	67035576
SRR5829547	Agricultural Land	Public	50.1319	11.881	53220172
SRR5829548	Agricultural Land	Public	50.1319	11.881	58138336
SRR5829549	Agricultural Land	Public	50.1319	11.881	52261280
SRR5829550	Agricultural Land	Public	50.1319	11.881	56494152
SRR5916140	Agricultural Land	Public	-42.6178	147.422	34492476
SRR5916184	Agricultural Land	Public	-42.8074	147.439	38456054
SRR5916354	Agricultural Land	Public	-42.8072	147.44	30667434
SRR5918913	Agricultural Land	Public	-33.6526	150.268	35286782
SRR5918914	Agricultural Land	Public	-33.653	150.268	35183280
SRR5918960	Agricultural Land	Public	-34.098	140.352	31088640
SRR5918992	Agricultural Land	Public	-35.1228	141.997	127443492
SRR5918993	Agricultural Land	Public	-36.6715	142.289	124315442
SRR5918994	Agricultural Land	Public	-36.6715	142.289	141564692
SRR5918995	Agricultural Land	Public	-36.6715	142.289	148444102
SRR5918996	Agricultural Land	Public	-35.1164	141.976	134839250
SRR5918997	Agricultural Land	Public	-35.1228	141.997	126481774
SRR5918998	Agricultural Land	Public	-35.1228	141.997	142161794
SRR5919106	Agricultural Land	Public	-35.1164	141.976	139959264
SRR5919107	Agricultural Land	Public	-35.1164	141.976	127108188
SRR5919112	Agricultural Land	Public	-35.1164	141.976	140796188
SRR5919249	Agricultural Land	Public	-33.6528	150.268	35114646
SRR5919346	Agricultural Land	Public	-30.2007	149.597	42848184
SRR5923059	Agricultural Land	Public	-33.609	150.725	41838820
SRR5923242	Agricultural Land	Public	-33.6126	150.738	41222550
SRR6184671	Agricultural Land	Public	42.3938	-85.3708	351599704
SRR6185295	Agricultural Land	Public	42.3938	-85.3708	361741398
SRR6185312	Agricultural Land	Public	42.3938	-85.3708	340555768
SRR6185369	Agricultural Land	Public	42.3938	-85.3708	326883362
SRR6185436	Agricultural Land	Public	42.3938	-85.3708	366267496
SRR6185437	Agricultural Land	Public	42.3938	-85.3708	348049516
SRR6185512	Agricultural Land	Public	42.3938	-85.3708	348479738
SRR6186713	Agricultural Land	Public	43.3	-89.38	68082746
SRR6186997	Agricultural Land	Public	43.3	-89.38	70820788
SRR6187048	Agricultural Land	Public	43.3	-89.38	61216748
SRR6187200	Agricultural Land	Public	43.3	-89.38	71183072
SRR6187201	Agricultural Land	Public	43.3	-89.38	51452984
SRR6187397	Agricultural Land	Public	43.3	-89.38	59469532
SRR6187398	Agricultural Land	Public	43.3	-89.38	59103016
SRR6187399	Agricultural Land	Public	43.3	-89.38	65894230
SRR6187400	Agricultural Land	Public	43.3	-89.38	63015004
SRR6187401	Agricultural Land	Public	43.3	-89.38	69358676
SRR6187402	Agricultural Land	Public	43.3	-89.38	79148654
SRR6187431	Agricultural Land	Public	43.3	-89.38	67212530
SRR6187455	Agricultural Land	Public	43.3	-89.38	67532062
SRR6187549	Agricultural Land	Public	43.3	-89.38	85045196
SRR6187551	Agricultural Land	Public	43.3	-89.38	76082894
SRR6188470	Agricultural Land	Public	43.3	-89.38	62107414
SRR6188471	Agricultural Land	Public	43.3	-89.38	65123964
SRR6188472	Agricultural Land	Public	43.3	-89.38	86206670
SRR6188473	Agricultural Land	Public	43.3	-89.38	56925586
SRR6188474	Agricultural Land	Public	43.3	-89.38	81459858
SRR6188508	Agricultural Land	Public	43.3	-89.38	76414426
SRR6188509	Agricultural Land	Public	43.3	-89.38	64016568
SRR6188602	Agricultural Land	Public	43.3	-89.38	57848076
SRR6188768	Agricultural Land	Public	43.3	-89.38	85238112
SRR6241674	Agricultural Land	Public	23.21	109	66390818
SRR6293899	Agricultural Land	Public	38.8856	121.508	71137490
SRR6293900	Agricultural Land	Public	38.8856	121.508	81682384
SRR6476469	Agricultural Land	Public	42.4531	-76.3842	169695656
SRR6476619	Agricultural Land	Public	42.4531	-76.3842	137022096
SRR6476620	Agricultural Land	Public	42.4531	-76.3842	188420610
SRR6476646	Agricultural Land	Public	42.4531	-76.3842	192317948
SRR6476660	Agricultural Land	Public	42.4531	-76.3842	158673378
SRR6478672	Agricultural Land	Public	42.4531	-76.3842	226454940
SRR6478736	Agricultural Land	Public	42.4531	-76.3842	203436826
SRR6478752	Agricultural Land	Public	42.4531	-76.3842	202014322
SRR6797243	Agricultural Land	Public	52.0105	5.7818	49519298
SRR6797244	Agricultural Land	Public	52.0105	5.7818	50472128
SRR6797246	Agricultural Land	Public	52.0105	5.7818	37830340
SRR6956465	Agricultural Land	Public	43.3	-89.38	80350754
SRR6956476	Agricultural Land	Public	43.3	-89.38	80365238
SRR6956671	Agricultural Land	Public	43.3	-89.38	71150176
SRR6956731	Agricultural Land	Public	43.3	-89.38	70446492
SRR7141809	Agricultural Land	Public	43.3	-89.38	84396464
SRR7595584	Agricultural Land	Public	-30.2007	149.597	42957242
SRR7965387	Agricultural Land	Public	43.3	-89.38	80940982
SRR7965391	Agricultural Land	Public	43.3	-89.38	77051802
SRR7965730	Agricultural Land	Public	43.3	-89.38	83680684
SRR7965772	Agricultural Land	Public	43.3	-89.38	72450376
SRR7965773	Agricultural Land	Public	43.3	-89.38	72512724
SRR7965774	Agricultural Land	Public	43.3	-89.38	104473958
SRR7965775	Agricultural Land	Public	43.3	-89.38	78130416
SRR7965806	Agricultural Land	Public	43.3	-89.38	86063634
SRR7965807	Agricultural Land	Public	43.3	-89.38	92847148
SRR7965808	Agricultural Land	Public	43.3	-89.38	77023812
SRR7967783	Agricultural Land	Public	43.3	-89.38	78564494
SRR7967784	Agricultural Land	Public	43.3	-89.38	95579458
SRR7967785	Agricultural Land	Public	43.3	-89.38	68035234
SRR7967786	Agricultural Land	Public	43.3	-89.38	83901968
SRR7967787	Agricultural Land	Public	43.3	-89.38	90716166
SRR7967818	Agricultural Land	Public	43.3	-89.38	75584234
SRR7967860	Agricultural Land	Public	43.3	-89.38	77729442
SRR7967861	Agricultural Land	Public	43.3	-89.38	79340610
SRR7967862	Agricultural Land	Public	43.3	-89.38	96878156
SRR7967863	Agricultural Land	Public	43.3	-89.38	81909546
SRR7967864	Agricultural Land	Public	43.3	-89.38	114534032
SRR7967865	Agricultural Land	Public	43.3	-89.38	97341604
SRR7967922	Agricultural Land	Public	43.3	-89.38	67787360
SRR7967948	Agricultural Land	Public	43.3	-89.38	80508678
SRR7967952	Agricultural Land	Public	43.3	-89.38	83806834
SRR7967953	Agricultural Land	Public	43.3	-89.38	91835208
SRR7967954	Agricultural Land	Public	43.3	-89.38	103075680
SRR7975437	Agricultural Land	Public	43.3	-89.38	85406804
SRR7975438	Agricultural Land	Public	43.3	-89.38	52975498
SRR8100014	Agricultural Land	Public	21.5416	-158.088	56946866
SRR8100015	Agricultural Land	Public	21.5416	-158.088	58360802
SRR8100016	Agricultural Land	Public	21.5416	-158.088	60183496
SRR8100017	Agricultural Land	Public	21.5416	-158.088	60303354
SRR8100018	Agricultural Land	Public	21.5416	-158.088	61810562
SRR8100019	Agricultural Land	Public	21.5416	-158.088	63305628
SRR8100020	Agricultural Land	Public	21.5416	-158.088	65510576
SRR8100021	Agricultural Land	Public	21.5416	-158.088	65482000
SRR8100044	Agricultural Land	Public	43.3	-89.38	141775800
SRR8185406	Agricultural Land	Public	32.03	118.46	47826690
SRR8270004	Agricultural Land	Public	41.9167	-93.75	70256570
SRR8270006	Agricultural Land	Public	41.9167	-93.75	63514348
SRR8435548	Agricultural Land	Public	41.9167	-93.75	40757980
SRR8439257	Agricultural Land	Public	42.673	-77.032	601735822
SRR8439391	Agricultural Land	Public	42.673	-77.032	704540334
SRR8536155	Agricultural Land	Public	43.3	-89.38	41715536
SRR8536188	Agricultural Land	Public	42.673	-77.032	545331154
SRR8536189	Agricultural Land	Public	42.673	-77.032	499955794
SRR8536191	Agricultural Land	Public	42.673	-77.032	539555550
SRR8536201	Agricultural Land	Public	42.673	-77.032	490752792
SRR8554483	Agricultural Land	Public	63.0472	21.7116	308196318
SRR8554485	Agricultural Land	Public	63.0472	21.7116	376285576
SRR8554501	Agricultural Land	Public	63.0472	21.7116	372132994
SRR8554503	Agricultural Land	Public	63.0472	21.7116	451544022
SRR8554504	Agricultural Land	Public	63.0472	21.7116	284887620
SRR8554505	Agricultural Land	Public	63.0472	21.7116	342301118
SRR8554511	Agricultural Land	Public	63.0472	21.7116	494671718
SRR8554512	Agricultural Land	Public	63.0472	21.7116	468822300
SRR8554643	Agricultural Land	Public	63.0472	21.7116	452795384
SRR8821132	Agricultural Land	Public	-30.2007	149.597	42736330
SRR8874670	Agricultural Land	Public	39.6475	-79.9369	268231038
SRR8874768	Agricultural Land	Public	39.6475	-79.9369	299555808
SRR8874838	Agricultural Land	Public	39.6475	-79.9369	293075554
SRR9007738	Agricultural Land	Public	42.673	-77.032	1155852694
SRR9032072	Agricultural Land	Public	39.6475	-79.9369	262898036
SRR9032073	Agricultural Land	Public	39.6475	-79.9369	286748852
SRR9032074	Agricultural Land	Public	39.6475	-79.9369	241938756
SRR9032075	Agricultural Land	Public	39.6475	-79.9369	378887390
SRR9032198	Agricultural Land	Public	39.6475	-79.9369	182405754
SRR9032199	Agricultural Land	Public	39.6475	-79.9369	328502516
SRR9032202	Agricultural Land	Public	39.6475	-79.9369	212289398
SRR9032259	Agricultural Land	Public	39.6475	-79.9369	253172622
SRR9032267	Agricultural Land	Public	39.6475	-79.9369	236436526
SRR9032300	Agricultural Land	Public	39.6475	-79.9369	234813942
SRR9032509	Agricultural Land	Public	39.6475	-79.9369	392569620
SRR9032510	Agricultural Land	Public	39.6475	-79.9369	214186082
SRR9032615	Agricultural Land	Public	39.6475	-79.9369	241966806
SRR9032694	Agricultural Land	Public	39.6475	-79.9369	257093906
SRR9032715	Agricultural Land	Public	39.6475	-79.9369	333042572
Cshang1_BDME190026004	Bare Land	In-house	30.3947	121.274	138110320
Cshang2_BDME190026008	Bare Land	In-house	30.3947	121.274	165955920
Cshang3_BDME190025998	Bare Land	In-house	30.3947	121.274	79134092
Cshang4_BDME190026010	Bare Land	In-house	30.3947	121.274	71293088
Cshang5_BDME190601163	Bare Land	In-house	30.3947	121.274	100319366
Ctu1_BDME190026003	Bare Land	In-house	30.3947	121.274	83342600
Ctu3_BDME190025997	Bare Land	In-house	30.3947	121.274	59555324
Ctu4_BDME190026009	Bare Land	In-house	30.3947	121.274	63984246
Ctu5_BDME190026013	Bare Land	In-house	30.3947	121.274	93565280
S58_BDME190601153	Bare Land	In-house	30.4653	122.298	81956808
S60_BDME190601155	Bare Land	In-house	30.4653	122.298	110988062
S67_BDME190601162	Bare Land	In-house	30.4653	122.298	81055976
SRR2952554	Bare Land	Public	37.293	103.724	79095264
SRR2954705	Bare Land	Public	37.293	103.724	74383734
SRR3439671	Bare Land	Public	37.293	103.724	59164292
SRR3439678	Bare Land	Public	37.293	103.724	50734420
SRR3452784	Bare Land	Public	37.293	103.724	93345640
SRR3452787	Bare Land	Public	37.293	103.724	71963542
SRR4028118	Bare Land	Public	38.715	-109.693	60040868
SRR4028119	Bare Land	Public	38.715	-109.693	60661954
SRR5919028	Bare Land	Public	-42.1738	148.279	32666600
SRR7003761	Bare Land	Public	33.3049	-116.255	142582020
SRR7003762	Bare Land	Public	33.3049	-116.255	117880598
SRR7003763	Bare Land	Public	33.3049	-116.255	52194834
SRR7003764	Bare Land	Public	33.3049	-116.255	81526524
SRR7003765	Bare Land	Public	33.3049	-116.255	183211500
SRR7003766	Bare Land	Public	33.3049	-116.255	176049214
SRR7003767	Bare Land	Public	33.3049	-116.255	55862768
SRR7003810	Bare Land	Public	33.3049	-116.255	57944678
SRR7004144	Bare Land	Public	33.305	-116.255	46428004
SRR7004167	Bare Land	Public	33.305	-116.255	69613510
SRR7004174	Bare Land	Public	33.305	-116.255	45718086
SRR7004194	Bare Land	Public	33.305	-116.255	62845422
SRR7004195	Bare Land	Public	33.305	-116.255	64598772
SRR7004196	Bare Land	Public	33.3049	-116.255	60779142
SRR7004197	Bare Land	Public	33.3049	-116.255	57640148
SRR7497547	Bare Land	Public	33.305	-116.255	56994128
SRR7497548	Bare Land	Public	33.305	-116.255	67005898
SRR7497549	Bare Land	Public	33.305	-116.255	58626050
SRR7497550	Bare Land	Public	33.305	-116.255	69370976
SRR8858270	Bare Land	Public	33.0544	-116.358	61316826
S107	Forest	In-house	22.4342	113.517	102201656
S118	Forest	In-house	24.2019	109.369	178244688
S130	Forest	In-house	26.3208	106.139	134618580
S155	Forest	In-house	18.3372	109.461	172357608
S16	Forest	In-house	34.2422	112.203	146548934
S163	Forest	In-house	37.9103	114.346	148526858
S171	Forest	In-house	32.0744	114.118	147514880
S173	Forest	In-house	35.3167	114.907	143516296
S184	Forest	In-house	47.3286	124.079	132232644
S188	Forest	In-house	47.2944	129.426	129364956
S193	Forest	In-house	30.3967	109.572	162867608
S199	Forest	In-house	30.1969	114.962	139910284
S20	Forest	In-house	32.3231	113.624	129489426
S215	Forest	In-house	42.4314	128.117	141255826
S24	Forest	In-house	32.3183	110.02	118798802
S249	Forest	In-house	27.0586	115.037	148504880
S250	Forest	In-house	28.7514	115.74	138970174
S252	Forest	In-house	41.1292	124.142	166982262
S253	Forest	In-house	41.8472	124.933	152157630
S261	Forest	In-house	41.9183	123.601	142504332
S269	Forest	In-house	37.5247	121.384	146043270
S277	Forest	In-house	37.5431	112.314	166292330
S279	Forest	In-house	38.4042	112.746	158368116
S28	Forest	In-house	32.6594	110.795	135109346
S29	Forest	In-house	29.2642	113.118	141130070
S3	Forest	In-house	33.1817	113.86	136200970
S317	Forest	In-house	39.0736	117.15	172581254
S329	Forest	In-house	25.5797	100.335	156523594
S335	Forest	In-house	26.9603	100.201	138528752
S340	Forest	In-house	29.565	107.608	167470976
S394	Forest	In-house	19.1608	110.452	152657190
S401	Forest	In-house	39.9383	116.414	172158724
S41_BDMS190062376	Forest	In-house	51.725	122.02	112741590
S42_BDMS190062377	Forest	In-house	51.725	122.02	56181906
S43_BDMS190062378	Forest	In-house	51.725	122.02	104828050
S44_BDMS190062379	Forest	In-house	51.725	122.02	114808658
S45_BDMS190062380	Forest	In-house	51.725	122.02	86528220
S48	Forest	In-house	36.4078	118.019	146074694
S60	Forest	In-house	30.6411	117.501	140526958
S61_BDMS190062396	Forest	In-house	49.5379	123.205	62641706
S62_BDMS190062397	Forest	In-house	49.5379	123.205	62563756
S63_BDMS190062398	Forest	In-house	49.5379	123.205	54601786
S64_BDMS190062399	Forest	In-house	49.5379	123.205	93270454
S66_BDMS190062401	Forest	In-house	49.5379	123.205	99206734
S69	Forest	In-house	30.8342	117.171	152925312
S76	Forest	In-house	31.2769	118.298	149412374
S8	Forest	In-house	34.4125	113.57	150091110
SRR3972293	Forest	Public	18	-65	44330946
SRR3973802	Forest	Public	18	-65	44907946
SRR3974375	Forest	Public	18	-65	53848764
SRR3974376	Forest	Public	18	-65	51514816
SRR3974377	Forest	Public	18	-65	58055856
SRR3974390	Forest	Public	18	-65	64086752
SRR3975574	Forest	Public	18	-65	51830082
SRR3975575	Forest	Public	18	-65	59094470
SRR3975576	Forest	Public	18	-65	30751914
SRR3975577	Forest	Public	18	-65	46041296
SRR3977090	Forest	Public	38.88	-120.64	49549102
SRR3977097	Forest	Public	38.88	-120.64	41314318
SRR3977098	Forest	Public	38.88	-120.64	42823204
SRR3977124	Forest	Public	38.88	-120.64	40224930
SRR3977125	Forest	Public	38.88	-120.64	40263148
SRR3977135	Forest	Public	38.88	-120.64	77263172
SRR3977136	Forest	Public	38.88	-120.64	50529360
SRR3977137	Forest	Public	18	-65	53959302
SRR3977138	Forest	Public	18	-65	49135608
SRR3977139	Forest	Public	38.88	-120.64	49647254
SRR3977438	Forest	Public	38.88	-120.64	46182730
SRR3977439	Forest	Public	38.88	-120.64	47353990
SRR3978320	Forest	Public	38.88	-120.64	49332366
SRR3978321	Forest	Public	38.88	-120.64	49747482
SRR3978361	Forest	Public	38.88	-120.64	54667286
SRR3978390	Forest	Public	38.88	-120.64	51063700
SRR3979409	Forest	Public	38.88	-120.64	59680780
SRR3979410	Forest	Public	38.88	-120.64	58763106
SRR3979411	Forest	Public	38.88	-120.64	51260534
SRR3979412	Forest	Public	38.88	-120.64	42592584
SRR3979413	Forest	Public	38.88	-120.64	49090280
SRR3979414	Forest	Public	38.88	-120.64	48416308
SRR3979453	Forest	Public	38.88	-120.64	47267486
SRR3979454	Forest	Public	38.88	-120.64	47274348
SRR3979490	Forest	Public	38.88	-120.64	57213688
SRR3979491	Forest	Public	38.88	-120.64	58156738
SRR3979977	Forest	Public	38.88	-120.64	50615298
SRR3979978	Forest	Public	38.88	-120.64	51144324
SRR3981081	Forest	Public	38.88	-120.64	73032806
SRR3981082	Forest	Public	38.88	-120.64	57557768
SRR3981189	Forest	Public	38.88	-120.64	57364784
SRR3981190	Forest	Public	38.88	-120.64	57503360
SRR3982067	Forest	Public	38.88	-120.64	50669944
SRR3982068	Forest	Public	38.88	-120.64	49939074
SRR3982074	Forest	Public	38.88	-120.64	64962084
SRR3982075	Forest	Public	38.88	-120.64	64187664
SRR3982751	Forest	Public	39.2355	-121.284	144427276
SRR3984885	Forest	Public	46.42	-83.37	269187612
SRR3984893	Forest	Public	46.42	-83.37	270353720
SRR3984957	Forest	Public	46.42	-83.37	301795330
SRR4021130	Forest	Public	42.5504	-72.1802	48660456
SRR4022091	Forest	Public	42.533	-72.2095	30959582
SRR4022141	Forest	Public	42.5504	-72.1802	28632002
SRR4022146	Forest	Public	42.5504	-72.1802	31161116
SRR4022147	Forest	Public	42.5504	-72.1802	30761060
SRR4022148	Forest	Public	42.5504	-72.1802	32070182
SRR4022149	Forest	Public	42.5504	-72.1802	32587484
SRR4022155	Forest	Public	42.5504	-72.1802	30948766
SRR4022160	Forest	Public	42.5504	-72.1802	31790886
SRR4030066	Forest	Public	39.55	-107.97	75423884
SRR4030068	Forest	Public	39.55	-107.97	285654942
SRR4030077	Forest	Public	38.88	-120.64	41491080
SRR4030078	Forest	Public	38.88	-120.64	47649184
SRR4030079	Forest	Public	38.88	-120.64	46499382
SRR4030080	Forest	Public	38.88	-120.64	41150210
SRR4030081	Forest	Public	38.88	-120.64	54347586
SRR4030082	Forest	Public	38.88	-120.64	40711574
SRR4030083	Forest	Public	38.88	-120.64	47201208
SRR4030084	Forest	Public	38.88	-120.64	40960962
SRR4030085	Forest	Public	38.88	-120.64	43521162
SRR4030086	Forest	Public	38.88	-120.64	35825090
SRR4030087	Forest	Public	38.88	-120.64	33837548
SRR4030088	Forest	Public	38.88	-120.64	50448050
SRR4030091	Forest	Public	38.88	-120.64	40321844
SRR4030096	Forest	Public	38.88	-120.64	38512438
SRR4030097	Forest	Public	38.88	-120.64	40521300
SRR4289280	Forest	Public	36.05	108.31	59710888
SRR4289282	Forest	Public	36.05	108.31	65726752
SRR4289283	Forest	Public	36.05	108.31	73518498
SRR4289284	Forest	Public	36.04	108.32	67299716
SRR4289285	Forest	Public	36.04	108.32	67319416
SRR4289286	Forest	Public	36.04	108.32	60836070
SRR4289287	Forest	Public	36.02	108.31	85685318
SRR4289288	Forest	Public	36.02	108.31	65572426
SRR4289289	Forest	Public	36.02	108.31	66427930
SRR4289290	Forest	Public	36.02	108.32	65790626
SRR4289291	Forest	Public	36.02	108.32	66944918
SRR4289292	Forest	Public	36.02	108.32	58281822
SRR5035371	Forest	Public	50.8	8.812	27820902
SRR5215467	Forest	Public	9.1086	-79.8436	260090950
SRR5215468	Forest	Public	9.1086	-79.8436	202490170
SRR5215469	Forest	Public	9.1086	-79.8436	304169134
SRR5215470	Forest	Public	9.1086	-79.8436	312089338
SRR5215471	Forest	Public	9.1086	-79.8436	346150538
SRR5215472	Forest	Public	9.1086	-79.8436	261410284
SRR5215473	Forest	Public	9.1086	-79.8436	344302766
SRR5215474	Forest	Public	9.1086	-79.8436	312150140
SRR5215475	Forest	Public	9.1086	-79.8436	272690516
SRR5215510	Forest	Public	9.1086	-79.8436	282643928
SRR5215545	Forest	Public	9.1086	-79.8436	452105610
SRR5215813	Forest	Public	9.1086	-79.8436	258736886
SRR5215831	Forest	Public	9.1086	-79.8436	343753156
SRR5246127	Forest	Public	31.11	-95.15	100383232
SRR5246500	Forest	Public	31.11	-95.15	100383232
SRR5262244	Forest	Public	9.1086	-79.8436	76971564
SRR5262247	Forest	Public	9.1086	-79.8436	84717776
SRR5262248	Forest	Public	9.1086	-79.8436	400321886
SRR5262249	Forest	Public	9.1086	-79.8436	283765102
SRR5262250	Forest	Public	9.1086	-79.8436	74739882
SRR5262252	Forest	Public	9.1086	-79.8436	170752752
SRR5262254	Forest	Public	9.1086	-79.8436	319202860
SRR5428010	Forest	Public	42.5502	-72.1737	40715370
SRR5428012	Forest	Public	42.3912	-72.1737	131443536
SRR5428114	Forest	Public	42.5502	-72.1737	29908552
SRR5499425	Forest	Public	9.1086	-79.8436	74739882
SRR5499426	Forest	Public	9.1086	-79.8436	84717776
SRR5499427	Forest	Public	9.1086	-79.8436	170752752
SRR5499433	Forest	Public	9.1086	-79.8436	76971564
SRR5582390	Forest	Public	35.8443	-83.9607	286847634
SRR5582436	Forest	Public	35.8443	-83.9607	284650950
SRR5916047	Forest	Public	-42.5452	147.456	36867912
SRR5916087	Forest	Public	-42.8223	147.506	30045442
SRR5916164	Forest	Public	-41.6556	145.082	37716724
SRR5916275	Forest	Public	-41.7775	147.319	41310490
SRR5916310	Forest	Public	-42.2844	147.402	36108236
SRR5916420	Forest	Public	-42.4042	147.408	36997640
SRR5916425	Forest	Public	-42.3285	147.398	33625086
SRR5918916	Forest	Public	-16.1034	145.448	32568836
SRR5918921	Forest	Public	-17.1211	145.631	34680794
SRR5918954	Forest	Public	-43.0951	146.654	28660456
SRR5918958	Forest	Public	-37.252	144.054	26147136
SRR5918986	Forest	Public	-35.153	150.735	35185800
SRR5919014	Forest	Public	-33.6598	150.265	39226774
SRR5919015	Forest	Public	-33.6598	150.265	39237592
SRR5919096	Forest	Public	-14.1952	135.719	41212466
SRR5919102	Forest	Public	-12.5092	135.81	42663550
SRR5919105	Forest	Public	-36.6732	145.029	35585242
SRR5919168	Forest	Public	-35.1497	150.686	38073090
SRR5919215	Forest	Public	-27.6327	153.083	34918262
SRR5919245	Forest	Public	-30.7756	138.798	34938300
SRR5919246	Forest	Public	-31.3277	138.567	32108140
SRR5919288	Forest	Public	-35.163	150.673	33138756
SRR5919342	Forest	Public	-34.9334	138.727	37970986
SRR6152564	Forest	Public	50.1319	11.881	164121272
SRR6181342	Forest	Public	9.1086	-79.8436	360839964
SRR6181350	Forest	Public	9.1086	-79.8436	238784736
SRR6193119	Forest	Public	50.1319	11.881	202696580
SRR6195256	Forest	Public	38.88	-120.64	116218568
SRR6195952	Forest	Public	38.88	-120.64	111203254
SRR6201746	Forest	Public	38.88	-120.64	63213988
SRR6201747	Forest	Public	38.88	-120.64	62448182
SRR6201865	Forest	Public	44.2052	-122.128	34321470
SRR6201981	Forest	Public	31.11	-95.15	81675208
SRR6201982	Forest	Public	31.11	-95.15	93512828
SRR6201984	Forest	Public	31.11	-95.15	76843338
SRR6201985	Forest	Public	31.11	-95.15	82021142
SRR6201986	Forest	Public	31.11	-95.15	92835796
SRR6201987	Forest	Public	31.11	-95.15	92468258
SRR6201988	Forest	Public	31.11	-95.15	92464236
SRR6201989	Forest	Public	31.11	-95.15	79670152
SRR6201990	Forest	Public	31.11	-95.15	85820402
SRR6201991	Forest	Public	31.11	-95.15	90365486
SRR6201992	Forest	Public	31.11	-95.15	85963932
SRR6201993	Forest	Public	31.11	-95.15	95237184
SRR6201994	Forest	Public	31.11	-95.15	91946766
SRR6201995	Forest	Public	31.11	-95.15	89827378
SRR6201998	Forest	Public	31.11	-95.15	92556862
SRR6201999	Forest	Public	31.11	-95.15	90286586
SRR6202000	Forest	Public	31.11	-95.15	78019010
SRR6202007	Forest	Public	31.11	-95.15	85059424
SRR6202008	Forest	Public	31.11	-95.15	92876090
SRR6202011	Forest	Public	46.42	-83.37	102625738
SRR6202012	Forest	Public	31.11	-95.15	94017400
SRR6202019	Forest	Public	46.42	-83.37	40007312
SRR6202020	Forest	Public	46.42	-83.37	71622964
SRR6202021	Forest	Public	46.42	-83.37	95675250
SRR6202022	Forest	Public	46.42	-83.37	93820306
SRR6202023	Forest	Public	46.42	-83.37	81412412
SRR6202030	Forest	Public	46.42	-83.37	84809894
SRR6202034	Forest	Public	46.42	-83.37	81327102
SRR6202035	Forest	Public	46.42	-83.37	102559846
SRR6202040	Forest	Public	46.42	-83.37	81277418
SRR6202041	Forest	Public	46.42	-83.37	69264506
SRR6202042	Forest	Public	46.42	-83.37	77994762
SRR6202043	Forest	Public	46.42	-83.37	74266162
SRR6202044	Forest	Public	46.42	-83.37	78541554
SRR6202045	Forest	Public	46.42	-83.37	80294158
SRR6202046	Forest	Public	46.42	-83.37	101650598
SRR6202047	Forest	Public	46.42	-83.37	89313856
SRR6202048	Forest	Public	46.42	-83.37	93451374
SRR6202049	Forest	Public	49.08	-89.38	86112378
SRR6202050	Forest	Public	49.08	-89.38	92536438
SRR6202140	Forest	Public	49.08	-89.38	87233022
SRR6202142	Forest	Public	49.08	-89.38	78106140
SRR6202158	Forest	Public	49.08	-89.38	105020990
SRR6202161	Forest	Public	49.08	-89.38	87856452
SRR6202162	Forest	Public	49.08	-89.38	110128338
SRR6202163	Forest	Public	49.08	-89.38	84421720
SRR6202165	Forest	Public	49.08	-89.38	99292168
SRR6202166	Forest	Public	49.08	-89.38	90680496
SRR6202167	Forest	Public	49.08	-89.38	95229880
SRR6202171	Forest	Public	49.08	-89.38	104477500
SRR6202451	Forest	Public	49.08	-89.38	85562512
SRR6202453	Forest	Public	49.08	-89.38	88184026
SRR6202521	Forest	Public	49.08	-89.38	95026100
SRR6202522	Forest	Public	49.08	-89.38	66260806
SRR6202789	Forest	Public	49.08	-89.38	78998346
SRR6202790	Forest	Public	49.08	-89.38	92668390
SRR6202795	Forest	Public	49.08	-89.38	95198144
SRR6204780	Forest	Public	49.08	-89.38	84394614
SRR6831574	Forest	Public	9.1086	-79.8436	360106936
SRR7093038	Forest	Public	42.481	-72.1783	316015654
SRR7093792	Forest	Public	42.481	-72.1783	316764850
SRR7093793	Forest	Public	42.481	-72.1783	288486502
SRR7093794	Forest	Public	42.481	-72.1783	313013976
SRR7093795	Forest	Public	42.481	-72.1783	309839758
SRR7093796	Forest	Public	42.481	-72.1783	310181782
SRR7093797	Forest	Public	42.481	-72.1783	284615676
SRR7094832	Forest	Public	42.481	-72.1783	290998748
SRR7094833	Forest	Public	42.481	-72.1783	285469182
SRR7096127	Forest	Public	42.481	-72.1783	291454550
SRR7096238	Forest	Public	42.481	-72.1783	297486292
SRR7097860	Forest	Public	42.481	-72.1783	277749882
SRR7097861	Forest	Public	42.481	-72.1783	280460722
SRR7097862	Forest	Public	42.481	-72.1783	290138680
SRR7097863	Forest	Public	42.481	-72.1783	330092224
SRR7098091	Forest	Public	42.481	-72.1783	274131554
SRR7098092	Forest	Public	42.481	-72.1783	215712840
SRR7100769	Forest	Public	42.481	-72.1783	254806748
SRR7100789	Forest	Public	42.481	-72.1783	272132548
SRR7101043	Forest	Public	42.481	-72.1783	266261130
SRR7102015	Forest	Public	42.481	-72.1783	233254079
SRR7102016	Forest	Public	42.481	-72.1783	313324290
SRR7467816	Forest	Public	18	-65	44405614
SRR7468328	Forest	Public	18	-65	35205814
SRR7468329	Forest	Public	18	-65	56057180
SRR7468330	Forest	Public	18	-65	69460752
SRR7468331	Forest	Public	18	-65	47633426
SRR7468582	Forest	Public	18	-65	33550080
SRR7468592	Forest	Public	18	-65	46933728
SRR7468842	Forest	Public	18	-65	63828274
SRR7468846	Forest	Public	18	-65	61247478
SRR7468865	Forest	Public	18	-65	79202774
SRR7469208	Forest	Public	18	-65	36364000
SRR7469209	Forest	Public	18	-65	43089718
SRR7469572	Forest	Public	18	-65	45265612
SRR7469583	Forest	Public	18	-65	39460126
SRR7469745	Forest	Public	18	-65	43636752
SRR7470025	Forest	Public	18	-65	51177638
SRR7470026	Forest	Public	18	-65	46719212
SRR7470361	Forest	Public	18	-65	50707512
SRR7470970	Forest	Public	18	-65	45434400
SRR7470972	Forest	Public	18	-65	40511852
SRR7470973	Forest	Public	18	-65	36915746
SRR7470978	Forest	Public	18	-65	53027046
SRR7471037	Forest	Public	18	-65	32267416
SRR7471038	Forest	Public	18	-65	47311050
SRR7471040	Forest	Public	18	-65	47885930
SRR7471043	Forest	Public	18	-65	32724696
SRR7471159	Forest	Public	18	-65	81181306
SRR7471160	Forest	Public	18	-65	39713338
SRR7471161	Forest	Public	18	-65	84588420
SRR7471224	Forest	Public	18	-65	30844706
SRR7471225	Forest	Public	18	-65	46978734
SRR7471226	Forest	Public	18	-65	52998608
SRR7471323	Forest	Public	18	-65	36432520
SRR7471324	Forest	Public	18	-65	78362674
SRR7471325	Forest	Public	18	-65	36779140
SRR7471326	Forest	Public	18	-65	46329848
SRR7471327	Forest	Public	18	-65	42950326
SRR7471329	Forest	Public	18	-65	48344576
SRR7471330	Forest	Public	18	-65	44006212
SRR7471331	Forest	Public	18	-65	49150756
SRR7471336	Forest	Public	18	-65	49307380
SRR7471412	Forest	Public	18	-65	50213550
SRR7471413	Forest	Public	18	-65	38227374
SRR7471414	Forest	Public	18	-65	44130168
SRR7471415	Forest	Public	18	-65	44430554
SRR7471668	Forest	Public	18	-65	45043774
SRR7471669	Forest	Public	18	-65	50917278
SRR7471670	Forest	Public	18	-65	46148728
SRR7471683	Forest	Public	18	-65	56744718
SRR7471701	Forest	Public	18	-65	43385820
SRR7471702	Forest	Public	18	-65	52630124
SRR7471703	Forest	Public	18	-65	32598272
SRR7471704	Forest	Public	18	-65	56994748
SRR7471708	Forest	Public	18	-65	47810602
SRR7471730	Forest	Public	18	-65	38426204
SRR7471731	Forest	Public	18	-65	39239266
SRR7471732	Forest	Public	18	-65	47256176
SRR7471733	Forest	Public	18	-65	34295296
SRR7471734	Forest	Public	18	-65	45240162
SRR7472063	Forest	Public	18	-65	127671602
SRR7472064	Forest	Public	18	-65	132747242
SRR7591063	Forest	Public	49.0448	13.618	48363986
SRR7595537	Forest	Public	-41.7775	147.319	41310490
SRR7686989	Forest	Public	40.4449	-87.0297	70035856
SRR7686990	Forest	Public	40.4449	-87.0297	75320146
SRR7686991	Forest	Public	40.4449	-87.0297	89700410
SRR7686992	Forest	Public	40.4449	-87.0297	68643324
SRR7686993	Forest	Public	40.4449	-87.0297	72225186
SRR7686999	Forest	Public	40.4449	-87.0297	68178776
SRR7687000	Forest	Public	40.4449	-87.0297	72835240
SRR7687001	Forest	Public	40.4449	-87.0297	59109548
SRR7687002	Forest	Public	40.4449	-87.0297	68562712
SRR7687003	Forest	Public	40.4449	-87.0297	75033698
SRR7687004	Forest	Public	40.4449	-87.0297	71915992
SRR7687005	Forest	Public	40.4449	-87.0297	77619754
SRR7687006	Forest	Public	40.4449	-87.0297	70007302
SRR7687007	Forest	Public	40.4449	-87.0297	74144624
SRR7687008	Forest	Public	40.4449	-87.0297	68206416
SRR7687010	Forest	Public	40.4449	-87.0297	68583926
SRR7687011	Forest	Public	40.4449	-87.0297	73835264
SRR7687012	Forest	Public	40.4449	-87.0297	69849350
SRR7687013	Forest	Public	40.4449	-87.0297	66564960
SRR7687014	Forest	Public	40.4449	-87.0297	65417546
SRR7687071	Forest	Public	40.4449	-87.0297	57873620
SRR7687072	Forest	Public	40.4449	-87.0297	73526822
SRR7687073	Forest	Public	40.4449	-87.0297	65709946
SRR7687074	Forest	Public	40.4449	-87.0297	61785836
SRR7687075	Forest	Public	40.4449	-87.0297	60076482
SRR7687076	Forest	Public	40.4449	-87.0297	57609226
SRR7687077	Forest	Public	40.4449	-87.0297	73653100
SRR7687087	Forest	Public	40.4449	-87.0297	65413774
SRR7968240	Forest	Public	44.23	-122.22	63343698
SRR7968259	Forest	Public	44.23	-122.22	51760300
SRR7968260	Forest	Public	44.23	-122.22	53652232
SRR7968261	Forest	Public	44.23	-122.22	67813422
SRR7968333	Forest	Public	44.23	-122.22	50895136
SRR7968350	Forest	Public	44.23	-122.22	52967914
SRR7968364	Forest	Public	44.23	-122.22	43019222
SRR7968380	Forest	Public	44.23	-122.22	65172774
SRR7968381	Forest	Public	44.23	-122.22	47068036
SRR7968382	Forest	Public	44.23	-122.22	50667064
SRR7968383	Forest	Public	44.23	-122.22	57786140
SRR7968417	Forest	Public	44.23	-122.22	59993660
SRR7968834	Forest	Public	44.23	-122.22	67267620
SRR7968837	Forest	Public	44.23	-122.22	67039938
SRR7968838	Forest	Public	44.23	-122.22	67105166
SRR7969078	Forest	Public	44.23	-122.22	63779108
SRR7969083	Forest	Public	44.23	-122.22	54329954
SRR7969286	Forest	Public	44.23	-122.22	60753098
SRR7969287	Forest	Public	44.23	-122.22	58423898
SRR7969288	Forest	Public	44.23	-122.22	62377774
SRR7969289	Forest	Public	44.23	-122.22	60976184
SRR7969351	Forest	Public	44.23	-122.22	59252674
SRR7970553	Forest	Public	44.23	-122.22	52165990
SRR7970554	Forest	Public	44.23	-122.22	58909578
SRR7970555	Forest	Public	44.23	-122.22	52894204
SRR7970742	Forest	Public	44.23	-122.22	65985306
SRR7970743	Forest	Public	44.23	-122.22	55137420
SRR7970744	Forest	Public	44.23	-122.22	54099136
SRR7970745	Forest	Public	44.23	-122.22	45743446
SRR7970746	Forest	Public	44.23	-122.22	47465186
SRR7970950	Forest	Public	44.23	-122.22	48269470
SRR7970951	Forest	Public	44.23	-122.22	51186726
SRR7970985	Forest	Public	44.23	-122.22	55476020
SRR7974119	Forest	Public	9.1086	-79.8436	413680162
SRR8191071	Forest	Public	9.1086	-79.8436	62640004
SRR8437982	Forest	Public	40.4449	-87.0297	72478678
SRR8437983	Forest	Public	40.4449	-87.0297	73864724
SRR8437984	Forest	Public	40.4449	-87.0297	70807898
SRR8438001	Forest	Public	40.4449	-87.0297	66005426
SRR8438002	Forest	Public	40.4449	-87.0297	68375408
SRR8438005	Forest	Public	40.4449	-87.0297	65186040
SRR8438006	Forest	Public	40.4449	-87.0297	73174568
SRR8438007	Forest	Public	40.4449	-87.0297	63813674
SRR8536941	Forest	Public	44.23	-122.22	66752166
SRR8558718	Forest	Public	39.0844	-86.4705	285325586
SRR8558719	Forest	Public	39.0844	-86.4705	300072748
SRR8558721	Forest	Public	39.0844	-86.4705	512373408
SRR8821142	Forest	Public	-41.7775	147.319	41310490
SRR8861596	Forest	Public	39.0844	-86.4705	268086952
SRR9030504	Forest	Public	53.93	-116.58	192815642
SRR9030505	Forest	Public	53.93	-116.58	175099446
SRR9030506	Forest	Public	53.93	-116.58	146513170
SRR9030507	Forest	Public	53.93	-116.58	154128434
S120	Grassland	In-house	24.1042	109.09	132119870
S13	Grassland	In-house	34.1544	112.106	148130340
S142	Grassland	In-house	25.8044	107.185	136947842
S175	Grassland	In-house	35.2278	114.831	133408066
S212	Grassland	In-house	45.1186	124.416	147756954
S225	Grassland	In-house	31.3239	120.353	146290798
S23	Grassland	In-house	32.3239	113.624	112994306
S242	Grassland	In-house	29.5806	115.93	145730200
S246	Grassland	In-house	28.7878	115.756	166232468
S270	Grassland	In-house	37.5253	121.386	151035082
S287	Grassland	In-house	38.7183	111.838	154831332
S311	Grassland	In-house	27.8739	102.516	147447198
S344	Grassland	In-house	29.5847	107.601	175989250
S361	Grassland	In-house	28.9667	118.854	168445334
S369	Grassland	In-house	33.6747	88	158535666
S37	Grassland	In-house	25.8933	113.004	133329780
S379	Grassland	In-house	47.3478	81.2845	170444880
S380	Grassland	In-house	43.8631	84.0302	173319024
S381	Grassland	In-house	43.2658	88.1502	129082738
S383	Grassland	In-house	47.3522	87.8435	126990132
S408	Grassland	In-house	37.7577	115.669	138936930
S412	Grassland	In-house	36.2572	100.485	163442136
S61	Grassland	In-house	30.6333	117.487	116298098
S7	Grassland	In-house	33.0028	112.591	135127154
SRR2140746	Grassland	Public	39.0931	-96.5586	24116926
SRR350513	Grassland	Public	43.9077	-89.4564	184059948
SRR350639	Grassland	Public	43.9077	-89.4564	94097028
SRR350640	Grassland	Public	43.9077	-89.4564	68538266
SRR350641	Grassland	Public	43.9077	-89.4564	114446574
SRR3954470	Grassland	Public	38.993	-123.067	305572128
SRR3954471	Grassland	Public	38.993	-123.067	306996892
SRR3954472	Grassland	Public	38.993	-123.067	286215570
SRR3954473	Grassland	Public	38.993	-123.067	286709606
SRR3954474	Grassland	Public	38.993	-123.067	287792966
SRR3989449	Grassland	Public	39.7182	-123.653	61471538
SRR400291	Grassland	Public	43.9077	-89.4564	118685032
SRR4026198	Grassland	Public	43.3036	-89.3328	54491766
SRR4026199	Grassland	Public	43.3036	-89.3328	53695050
SRR4026200	Grassland	Public	43.3036	-89.3328	46852654
SRR4026201	Grassland	Public	43.3036	-89.3328	46990250
SRR4026202	Grassland	Public	43.3036	-89.3328	34097936
SRR4026203	Grassland	Public	43.3036	-89.3328	34267862
SRR4027028	Grassland	Public	43.3122	-89.3708	46150622
SRR4027029	Grassland	Public	43.3122	-89.3708	45512502
SRR4027030	Grassland	Public	43.3122	-89.3708	45376682
SRR4027031	Grassland	Public	43.3122	-89.3708	46690002
SRR4027034	Grassland	Public	43.3122	-89.3708	54310996
SRR4027035	Grassland	Public	43.3122	-89.3708	113243484
SRR4027036	Grassland	Public	43.3122	-89.3708	111333920
SRR4027037	Grassland	Public	43.3122	-89.3708	115052548
SRR4027038	Grassland	Public	43.3122	-89.3708	101322436
SRR4027039	Grassland	Public	43.3122	-89.3708	114358582
SRR4027040	Grassland	Public	43.3122	-89.3708	113558698
SRR4027041	Grassland	Public	43.3122	-89.3708	105826494
SRR4027042	Grassland	Public	43.3122	-89.3708	106730584
SRR4027043	Grassland	Public	43.3122	-89.3708	105159310
SRR4027044	Grassland	Public	43.3122	-89.3708	52803818
SRR4027045	Grassland	Public	43.3122	-89.3708	105547088
SRR4027046	Grassland	Public	43.3122	-89.3708	107502094
SRR4027089	Grassland	Public	39.214	-96.5853	60943770
SRR4027090	Grassland	Public	39.214	-96.5853	109571090
SRR4027091	Grassland	Public	39.214	-96.5853	114403292
SRR4027092	Grassland	Public	39.214	-96.5853	110282820
SRR4027093	Grassland	Public	39.214	-96.5853	116697154
SRR4027094	Grassland	Public	39.214	-96.5853	115044228
SRR4027095	Grassland	Public	39.214	-96.5853	111562882
SRR4027098	Grassland	Public	39.214	-96.5853	104357446
SRR4027099	Grassland	Public	39.214	-96.5853	102357534
SRR4027100	Grassland	Public	39.214	-96.5853	105552660
SRR4027101	Grassland	Public	39.214	-96.5853	104152968
SRR4027102	Grassland	Public	39.214	-96.5853	104396898
SRR4027103	Grassland	Public	39.214	-96.5853	102758700
SRR4027104	Grassland	Public	39.214	-96.5853	102914314
SRR4027105	Grassland	Public	39.214	-96.5853	54307970
SRR4027107	Grassland	Public	39.214	-96.5853	47382124
SRR4027108	Grassland	Public	39.214	-96.5853	47769122
SRR4027110	Grassland	Public	39.2117	-96.5948	99446052
SRR4027111	Grassland	Public	39.2117	-96.5948	101002762
SRR4027112	Grassland	Public	39.2117	-96.5948	101137006
SRR4027113	Grassland	Public	39.2117	-96.5948	102024898
SRR4027114	Grassland	Public	39.2117	-96.5948	95458912
SRR4027115	Grassland	Public	39.2117	-96.5948	99526186
SRR4027116	Grassland	Public	39.2117	-96.5948	95985464
SRR4027121	Grassland	Public	39.2117	-96.5948	75299460
SRR4027122	Grassland	Public	39.2117	-96.5948	77753736
SRR4027123	Grassland	Public	39.2117	-96.5948	79414024
SRR4027124	Grassland	Public	39.2117	-96.5948	78727466
SRR4027125	Grassland	Public	39.2117	-96.5948	78890742
SRR4027126	Grassland	Public	39.2117	-96.5948	77480010
SRR4027127	Grassland	Public	39.2117	-96.5948	78216324
SRR4027129	Grassland	Public	39.2117	-96.5948	68213070
SRR4027130	Grassland	Public	39.2117	-96.5948	67009468
SRR4027131	Grassland	Public	39.2117	-96.5948	68437800
SRR4027132	Grassland	Public	39.2117	-96.5948	70675382
SRR4027133	Grassland	Public	39.2117	-96.5948	70530024
SRR4027134	Grassland	Public	39.2117	-96.5948	69452030
SRR4027610	Grassland	Public	39.0043	-77.1012	153863598
SRR4051794	Grassland	Public	38.993	-123.067	153098600
SRR4051795	Grassland	Public	38.993	-123.067	184230412
SRR4051812	Grassland	Public	38.993	-123.067	177393302
SRR4241755	Grassland	Public	43.44	-92.38	138132810
SRR5204862	Grassland	Public	39.7392	-123.631	57826804
SRR5204863	Grassland	Public	39.7392	-123.631	77176000
SRR5205085	Grassland	Public	39.7392	-123.631	91128176
SRR5205807	Grassland	Public	39.7392	-123.631	72276486
SRR5205809	Grassland	Public	39.7392	-123.631	49091752
SRR5205814	Grassland	Public	39.7392	-123.631	71702866
SRR5206468	Grassland	Public	39.7392	-123.631	90658148
SRR5207236	Grassland	Public	39.7392	-123.631	81516584
SRR5207237	Grassland	Public	39.7392	-123.631	80564398
SRR5207244	Grassland	Public	39.7392	-123.631	90961924
SRR5207245	Grassland	Public	39.7392	-123.631	74149244
SRR5207247	Grassland	Public	39.7392	-123.631	73888080
SRR5207248	Grassland	Public	39.7392	-123.631	76241704
SRR5207249	Grassland	Public	39.7392	-123.631	80356198
SRR5207253	Grassland	Public	39.7392	-123.631	78821932
SRR5207302	Grassland	Public	39.7392	-123.631	76419326
SRR5213075	Grassland	Public	39.7181	-123.653	68135978
SRR5213076	Grassland	Public	39.7181	-123.653	70165058
SRR5213078	Grassland	Public	39.7181	-123.653	100468186
SRR5213079	Grassland	Public	39.7181	-123.653	68960776
SRR5213080	Grassland	Public	39.7181	-123.653	90651004
SRR5213082	Grassland	Public	39.7181	-123.653	64406278
SRR5213083	Grassland	Public	39.7181	-123.653	65949874
SRR5213592	Grassland	Public	39.7181	-123.653	90271316
SRR5213593	Grassland	Public	39.7181	-123.653	81069608
SRR5213594	Grassland	Public	39.7181	-123.653	68522330
SRR5213595	Grassland	Public	39.7181	-123.653	69074892
SRR5213596	Grassland	Public	39.7181	-123.653	67952722
SRR5213597	Grassland	Public	39.7181	-123.653	58388452
SRR5215203	Grassland	Public	38.8693	-122.428	124048698
SRR5215207	Grassland	Public	38.8692	-122.428	180731852
SRR5215213	Grassland	Public	38.8712	-122.428	191527654
SRR5215216	Grassland	Public	38.8724	-122.427	135558462
SRR5215217	Grassland	Public	38.8723	-122.427	165551982
SRR5215218	Grassland	Public	38.8722	-122.427	143048682
SRR5216110	Grassland	Public	39.7181	-123.653	62977070
SRR5216117	Grassland	Public	39.7181	-123.653	64860458
SRR5256712	Grassland	Public	39.7383	-123.63	66360090
SRR5256714	Grassland	Public	39.7383	-123.63	80664856
SRR5256884	Grassland	Public	39.7383	-123.63	49124840
SRR5256885	Grassland	Public	39.7383	-123.63	84747060
SRR5256886	Grassland	Public	39.7383	-123.63	77819326
SRR5258705	Grassland	Public	39.7392	-123.631	69549184
SRR5258706	Grassland	Public	39.7392	-123.631	84103970
SRR5258707	Grassland	Public	39.7392	-123.631	77167024
SRR5258708	Grassland	Public	39.7392	-123.631	187021520
SRR5260221	Grassland	Public	39.7392	-123.631	74874952
SRR5260370	Grassland	Public	39.7392	-123.631	167726194
SRR5436189	Grassland	Public	39.7392	-123.631	46307532
SRR5436305	Grassland	Public	39.7392	-123.631	84361272
SRR5436309	Grassland	Public	39.7392	-123.631	91110630
SRR5436853	Grassland	Public	39.7392	-123.631	53059066
SRR5437016	Grassland	Public	39.7392	-123.631	81168716
SRR5437660	Grassland	Public	39.7392	-123.631	73737376
SRR5437762	Grassland	Public	39.7392	-123.631	75832146
SRR5437763	Grassland	Public	39.7392	-123.631	86242550
SRR5437764	Grassland	Public	39.7392	-123.631	88313808
SRR5437867	Grassland	Public	39.7392	-123.631	72140076
SRR5437868	Grassland	Public	39.7392	-123.631	82968618
SRR5437870	Grassland	Public	39.7392	-123.631	72887482
SRR5437879	Grassland	Public	39.7392	-123.631	66358794
SRR5437899	Grassland	Public	39.7392	-123.631	68415872
SRR5438034	Grassland	Public	39.7392	-123.631	69501150
SRR5438045	Grassland	Public	39.7392	-123.631	54732024
SRR5438046	Grassland	Public	39.7392	-123.631	58101106
SRR5438067	Grassland	Public	39.7392	-123.631	75536504
SRR5438093	Grassland	Public	39.7392	-123.631	80435156
SRR5438094	Grassland	Public	39.7392	-123.631	63314300
SRR5438105	Grassland	Public	39.7392	-123.631	89685452
SRR5438128	Grassland	Public	39.7392	-123.631	73482120
SRR5438132	Grassland	Public	39.7392	-123.631	86496058
SRR5438270	Grassland	Public	39.7392	-123.631	81827362
SRR5438309	Grassland	Public	39.7392	-123.631	69795202
SRR5438477	Grassland	Public	39.7392	-123.631	77525994
SRR5438552	Grassland	Public	39.7392	-123.631	107484872
SRR5438874	Grassland	Public	39.7392	-123.631	77895676
SRR5438876	Grassland	Public	39.7392	-123.631	73000976
SRR5439155	Grassland	Public	39.7392	-123.631	201020692
SRR5829696	Grassland	Public	38.8692	-122.428	138756580
SRR5881195	Grassland	Public	39.7181	-123.653	56873134
SRR5881227	Grassland	Public	39.7181	-123.653	76009468
SRR5881275	Grassland	Public	39.7181	-123.653	70884654
SRR5881293	Grassland	Public	39.7181	-123.653	46125802
SRR5881296	Grassland	Public	39.7181	-123.653	67286920
SRR5881392	Grassland	Public	39.7181	-123.653	78959388
SRR5881394	Grassland	Public	39.7181	-123.653	83860446
SRR5881396	Grassland	Public	39.7181	-123.653	75025248
SRR5881397	Grassland	Public	39.7181	-123.653	75351346
SRR5881398	Grassland	Public	39.7181	-123.653	68612494
SRR5881409	Grassland	Public	39.7181	-123.653	68471490
SRR5881628	Grassland	Public	39.7181	-123.653	73171024
SRR5915952	Grassland	Public	-42.3846	147.311	42673284
SRR5915956	Grassland	Public	-42.2423	147.46	41053174
SRR5915997	Grassland	Public	-42.6174	147.423	27457092
SRR5916217	Grassland	Public	-42.279	147.615	27575552
SRR5916285	Grassland	Public	-41.5836	145.093	37260466
SRR5916294	Grassland	Public	-42.3843	147.311	35880934
SRR5918911	Grassland	Public	-25.351	131.042	137780908
SRR5918912	Grassland	Public	-25.351	131.042	112678574
SRR5918955	Grassland	Public	-13.4082	135.776	27788232
SRR5918970	Grassland	Public	-25.2875	130.929	55987604
SRR5918978	Grassland	Public	-31.8633	126.983	36421798
SRR5918988	Grassland	Public	-25.3119	131.085	33245782
SRR5918989	Grassland	Public	-25.3118	131.084	38012146
SRR5919099	Grassland	Public	-27.3861	152.879	40787446
SRR5919101	Grassland	Public	-13.5212	134.506	31975544
SRR5919103	Grassland	Public	-12.9326	135.202	35095160
SRR5919108	Grassland	Public	-25.351	131.041	161727728
SRR5919109	Grassland	Public	-25.351	131.041	124700158
SRR5919159	Grassland	Public	-31.4092	130.994	39101008
SRR5919197	Grassland	Public	-25.3504	131.052	103797700
SRR5919198	Grassland	Public	-25.3504	131.052	122399590
SRR5919199	Grassland	Public	-25.3504	131.052	139109018
SRR5919200	Grassland	Public	-25.3504	131.052	30273090
SRR5919201	Grassland	Public	-25.351	131.042	121267174
SRR5919202	Grassland	Public	-25.3504	131.052	118370922
SRR5919204	Grassland	Public	-25.351	131.042	153105828
SRR5919206	Grassland	Public	-25.351	131.041	166385340
SRR5919212	Grassland	Public	-27.3861	152.879	30825630
SRR5919221	Grassland	Public	-29.002	134.686	36281080
SRR5947207	Grassland	Public	39.7392	-123.631	87262152
SRR5947208	Grassland	Public	39.7392	-123.631	95684088
SRR5947209	Grassland	Public	39.7392	-123.631	106945700
SRR6058998	Grassland	Public	39.7181	-123.653	65903276
SRR6059058	Grassland	Public	39.7181	-123.653	102606262
SRR6184192	Grassland	Public	39.7181	-123.653	63909778
SRR6201908	Grassland	Public	39.0709	-96.5828	49898656
SRR6201927	Grassland	Public	39.05	-99.1	29414462
SRR7091522	Grassland	Public	-19.28	-43.5919	167578030
SRR7091523	Grassland	Public	-19.28	-43.5919	132950722
SRR7777325	Grassland	Public	39.7392	-123.631	89395642
SRR8205298	Grassland	Public	43.2167	116.233	77107036
SRR8205300	Grassland	Public	43.2167	116.233	47172774
SRR8205301	Grassland	Public	43.2167	116.233	74091532
SRR8205303	Grassland	Public	43.2167	116.233	81759984
SRR8205304	Grassland	Public	43.2167	116.233	76158320
SRR8205305	Grassland	Public	43.2167	116.233	88028846
SRR8205306	Grassland	Public	43.2167	116.233	81463520
SRR8205307	Grassland	Public	43.2167	116.233	51636040
SRR8205308	Grassland	Public	43.2167	116.233	54379894
SRR8205309	Grassland	Public	43.2167	116.233	94849688
SRR8205310	Grassland	Public	43.2167	116.233	95899724
SRR8205311	Grassland	Public	43.2167	116.233	80615588
SRR8205312	Grassland	Public	43.2167	116.233	86141600
SRR8205313	Grassland	Public	43.2167	116.233	80130978
SRR8205314	Grassland	Public	43.2167	116.233	74721710
SRR8205316	Grassland	Public	43.2167	116.233	93735294
SRR8543488	Grassland	Public	31.34	90.6	293764112
SRR8544467	Grassland	Public	30.58	90.87	357486302
SRR8553626	Grassland	Public	38.9206	-106.949	141006806
SRR8553627	Grassland	Public	38.9206	-106.949	163413098
SRR8553635	Grassland	Public	38.9206	-106.949	137238220
SRR8553636	Grassland	Public	38.9206	-106.949	187681028
SRR8553638	Grassland	Public	38.9206	-106.949	143441174
SRR8553639	Grassland	Public	38.9206	-106.949	167234632
SRR8553640	Grassland	Public	38.9206	-106.949	136590820
SRR8553641	Grassland	Public	38.9206	-106.949	115872898
SRR8553642	Grassland	Public	38.9206	-106.949	131174672
SRR8554898	Grassland	Public	30.68	91.1	750342402
SRR8556377	Grassland	Public	31.77	89.06	362628512
SRR988077	Grassland	Public	34.9757	-97.519	30132078
SRR988082	Grassland	Public	34.9757	-97.519	69114956
SRR988083	Grassland	Public	34.9757	-97.519	69242814
SRR988085	Grassland	Public	34.9757	-97.519	36774634
SRR988086	Grassland	Public	34.9757	-97.519	36715160
SRR988087	Grassland	Public	34.9757	-97.519	65569390
SRR988088	Grassland	Public	34.9757	-97.519	69885874
SRR988089	Grassland	Public	34.9757	-97.519	64906800
SRR988090	Grassland	Public	34.9757	-97.519	100373760
SRR988091	Grassland	Public	34.9757	-97.519	91279878
SRR988092	Grassland	Public	34.9757	-97.519	85459228
SRR988093	Grassland	Public	34.9757	-97.519	48604030
Z2tu_BDME190025922	Grassland	In-house	30.5933	121.092	94760074
Z3tu_BDME190025992	Grassland	In-house	30.5933	121.092	77026674
SRR5579859	Shrubland	Public	40.7999	-76.3402	144246130
SRR5579863	Shrubland	Public	40.7999	-76.3402	156140844
SRR5579864	Shrubland	Public	40.7999	-76.3402	156138426
SRR5579871	Shrubland	Public	40.7999	-76.3402	139779870
SRR5579872	Shrubland	Public	40.7999	-76.3402	129698532
SRR5579875	Shrubland	Public	40.7999	-76.3402	218521084
SRR5579883	Shrubland	Public	40.7999	-76.3402	151188972
SRR5579884	Shrubland	Public	40.7999	-76.3402	146953874
SRR5579885	Shrubland	Public	40.7999	-76.3402	119413602
SRR5580765	Shrubland	Public	40.7999	-76.3402	132908122
SRR5581483	Shrubland	Public	40.7999	-76.3402	285307896
SRR5916035	Shrubland	Public	-13.8439	141.616	44509242
SRR5916093	Shrubland	Public	-42.2715	146.893	46913854
SRR5916120	Shrubland	Public	-13.7477	141.506	39227654
SRR5916175	Shrubland	Public	-42.3878	147.047	33433532
SRR5918944	Shrubland	Public	-34.0371	140.706	36716700
SRR5919098	Shrubland	Public	-22.2828	133.249	36982614
SRR5919227	Shrubland	Public	-28.0505	120.546	35897810
SRR5919343	Shrubland	Public	-32.321	137.954	34535996
SRR7595568	Shrubland	Public	-42.2715	146.893	46982162
SRR8821151	Shrubland	Public	-42.2715	146.893	46843938
SRR8987900	Shrubland	Public	27.22	-109.55	75710962
SRR8987901	Shrubland	Public	27.22	-109.55	64089020
SRR8987902	Shrubland	Public	27.22	-109.55	79188026
SRR8987903	Shrubland	Public	27.22	-109.55	75493908
SRR3984960	Tundra	Public	71.2999	-156.61	61942900
SRR3984961	Tundra	Public	71.2999	-156.61	58589376
SRR3984962	Tundra	Public	71.2999	-156.61	75005642
SRR3984963	Tundra	Public	71.2999	-156.61	69207580
SRR3985186	Tundra	Public	71.2999	-156.61	63650766
SRR3985188	Tundra	Public	71.2999	-156.61	61261986
SRR3985190	Tundra	Public	71.2999	-156.61	58565462
SRR3985369	Tundra	Public	71.2999	-156.61	62979856
SRR3985370	Tundra	Public	71.2999	-156.61	60341256
SRR3985376	Tundra	Public	71.2999	-156.61	67226408
SRR3985382	Tundra	Public	71.2999	-156.61	58452910
SRR3985383	Tundra	Public	71.2999	-156.61	60108034
SRR3985384	Tundra	Public	71.2999	-156.61	60355168
SRR3985385	Tundra	Public	71.2999	-156.61	85752668
SRR3985388	Tundra	Public	71.2999	-156.61	59876234
SRR3985389	Tundra	Public	71.2999	-156.61	59785128
SRR3985390	Tundra	Public	71.2999	-156.61	65067216
SRR3985391	Tundra	Public	71.2999	-156.61	62597876
SRR3985394	Tundra	Public	71.2999	-156.61	70141346
SRR3985395	Tundra	Public	71.2999	-156.61	75296164
SRR3985396	Tundra	Public	71.2999	-156.61	52874890
SRR3985397	Tundra	Public	71.2999	-156.61	52055758
SRR3985418	Tundra	Public	71.2999	-156.61	45843146
SRR3985419	Tundra	Public	71.2999	-156.61	47166600
SRR3985420	Tundra	Public	71.2999	-156.61	51452906
SRR3985421	Tundra	Public	71.2999	-156.61	53594446
SRR3985424	Tundra	Public	71.2999	-156.61	52839746
SRR3985523	Tundra	Public	71.2999	-156.61	61442948
SRR3985524	Tundra	Public	71.2999	-156.61	63813926
SRR3985525	Tundra	Public	71.2999	-156.61	59136510
SRR3985526	Tundra	Public	71.2999	-156.61	62480338
SRR3985527	Tundra	Public	71.2999	-156.61	58582290
SRR3985624	Tundra	Public	71.2999	-156.61	64204986
SRR3985625	Tundra	Public	71.2999	-156.61	48877224
SRR3989121	Tundra	Public	71.2905	-156.789	131540848
SRR3989238	Tundra	Public	71.2906	-156.789	125184436
SRR3989254	Tundra	Public	71.2709	-156.81	88049830
SRR3989257	Tundra	Public	71.2709	-156.81	99950028
SRR4027934	Tundra	Public	64.7	-148.3	61387014
SRR4027936	Tundra	Public	64.7	-148.3	60982850
SRR5659263	Tundra	Public	71.299	-156.61	233639610
SRR5660397	Tundra	Public	71.299	-156.61	52402124
SRR5660398	Tundra	Public	71.299	-156.61	242039234
SRR5664280	Tundra	Public	71.299	-156.61	69218802
SRR5665213	Tundra	Public	71.299	-156.61	85750020
SRR5665254	Tundra	Public	71.299	-156.61	174251434
SRR5665647	Tundra	Public	71.299	-156.61	287778854
SRR5665648	Tundra	Public	71.299	-156.61	89564300
SRR5665809	Tundra	Public	71.299	-156.61	68712456
SRR5665811	Tundra	Public	71.299	-156.61	77472986
SRR5674476	Tundra	Public	71.299	-156.61	268163630
SRR5674536	Tundra	Public	71.299	-156.61	68926386
SRR5680860	Tundra	Public	71.299	-156.61	97727402
SRR8090375	Tundra	Public	71.2999	-156.61	61551994
Cjian1_BDME190026006	Wetland	In-house	30.3947	121.274	72937558
Cjian2_BDME190025878	Wetland	In-house	30.3947	121.274	63854468
Cjian3_BDME190025999	Wetland	In-house	30.3947	121.274	83984450
Cjian4_BDME190026011	Wetland	In-house	30.3947	121.274	79057008
Cjian5_BDME190026015	Wetland	In-house	30.3947	121.274	65170846
Cxia1_BDME190026007	Wetland	In-house	30.3947	121.274	81082964
Cxia2_BDME190025877	Wetland	In-house	30.3947	121.274	75973584
Cxia3_BDME190026000	Wetland	In-house	30.3947	121.274	66010020
Cxia4_BDME190026012	Wetland	In-house	30.3947	121.274	80873888
Cxia5_BDME190026016	Wetland	In-house	30.3947	121.274	83325402
S10	Wetland	In-house	34.6433	113.571	136550846
S113	Wetland	In-house	25.0733	110.293	137592488
S128	Wetland	In-house	22.9261	108.373	148767920
S174	Wetland	In-house	35.2811	114.874	139382154
S185	Wetland	In-house	47.2006	124.211	132447408
S209	Wetland	In-house	29.5017	112.801	138844100
S223	Wetland	In-house	31.3228	120.351	148214592
S234	Wetland	In-house	27.1342	114.992	128968238
S251	Wetland	In-house	28.6122	115.834	183706608
S257	Wetland	In-house	41.0158	122.405	171702700
S262	Wetland	In-house	41.9183	123.601	156142868
S274	Wetland	In-house	36.0644	120.104	148645956
S276	Wetland	In-house	37.6531	112.746	159798382
S285	Wetland	In-house	39.2203	113.389	156068006
S290	Wetland	In-house	34.4108	108.998	159722736
S310	Wetland	In-house	27.8519	102.267	162777026
S313	Wetland	In-house	38.9964	117.14	164892038
S324	Wetland	In-house	39.2767	117.474	164757468
S334	Wetland	In-house	26.8661	100.148	168454562
S389	Wetland	In-house	28.4984	119.904	162889370
S404	Wetland	In-house	39.9383	116.414	136320486
S51	Wetland	In-house	37.3825	117.95	128096968
S59	Wetland	In-house	30.6439	117.493	132475102
S6	Wetland	In-house	33.0028	112.591	133427628
S61_BDME190601156	Wetland	In-house	30.4653	122.298	88231270
S63	Wetland	In-house	31.9008	117.243	155211654
S64_BDME190601159	Wetland	In-house	30.4653	122.298	87580516
S69_BDME190601164	Wetland	In-house	30.4653	122.298	76181564
S72_BDME190601167	Wetland	In-house	30.4653	122.298	77841388
S73_BDME190601168	Wetland	In-house	30.4653	122.298	90468206
S75_BDME190601170	Wetland	In-house	30.4653	122.298	88639508
S76_BDME190601171	Wetland	In-house	30.4653	122.298	102506614
SRR1029957	Wetland	Public	30.7792	120.708	62309712
SRR1379730	Wetland	Public	20.02	-110.35	56902954
SRR2029815	Wetland	Public	50.1467	12.4508	44412244
SRR2029816	Wetland	Public	50.1467	12.4508	37706870
SRR2029817	Wetland	Public	50.1467	12.4508	37460214
SRR2029827	Wetland	Public	50.1467	12.4508	42538642
SRR2029828	Wetland	Public	50.1467	12.4508	41115004
SRR2029829	Wetland	Public	50.1467	12.4508	40653962
SRR3969602	Wetland	Public	39.53	-107.78	223434108
SRR3969907	Wetland	Public	39.53	-107.78	210559640
SRR3970034	Wetland	Public	39.53	-107.78	229976034
SRR3971189	Wetland	Public	39.53	-107.78	218209274
SRR3972132	Wetland	Public	39.53	-107.78	223506356
SRR3972141	Wetland	Public	39.53	-107.78	218123454
SRR3972149	Wetland	Public	39.53	-107.78	224404060
SRR3989258	Wetland	Public	71.2909	-156.788	86425078
SRR3989293	Wetland	Public	39.53	-107.78	300986544
SRR3989295	Wetland	Public	39.53	-107.78	302902672
SRR3989296	Wetland	Public	39.53	-107.78	312391244
SRR3989297	Wetland	Public	39.53	-107.78	235914604
SRR3989304	Wetland	Public	39.53	-107.78	211346250
SRR3989307	Wetland	Public	39.53	-107.78	279978662
SRR3989309	Wetland	Public	39.5348	-107.783	31667914
SRR3989314	Wetland	Public	39.5348	-107.783	39208558
SRR3989338	Wetland	Public	39.5348	-107.783	265058792
SRR3989339	Wetland	Public	39.5348	-107.783	72176618
SRR3989344	Wetland	Public	39.5348	-107.783	308331846
SRR3990167	Wetland	Public	39.5348	-107.783	264312160
SRR3990168	Wetland	Public	39.53	-107.78	254372884
SRR3990169	Wetland	Public	39.5348	-107.783	293075232
SRR3990170	Wetland	Public	39.53	-107.78	229117652
SRR3990171	Wetland	Public	39.53	-107.78	285773768
SRR3990172	Wetland	Public	39.5348	-107.783	254437246
SRR3990173	Wetland	Public	39.5348	-107.783	271417452
SRR3990174	Wetland	Public	39.5348	-107.783	273757046
SRR4030041	Wetland	Public	39.55	-107.97	50105766
SRR4030042	Wetland	Public	39.55	-107.97	200022834
SRR4030043	Wetland	Public	39.55	-107.97	61507156
SRR5208282	Wetland	Public	51.62	-128.09	137058316
SRR5208283	Wetland	Public	51.62	-128.09	114955076
SRR5208337	Wetland	Public	51.62	-128.09	109211080
SRR5209942	Wetland	Public	37.4968	-122.133	56159014
SRR5209943	Wetland	Public	37.4969	-122.133	54280458
SRR5209944	Wetland	Public	37.4969	-122.133	54307932
SRR5209945	Wetland	Public	37.4961	-122.133	43758712
SRR5209946	Wetland	Public	37.4968	-122.133	54878830
SRR5210208	Wetland	Public	37.4965	-122.133	49930688
SRR5210210	Wetland	Public	37.4958	-122.133	50678422
SRR5210212	Wetland	Public	37.496	-122.133	42659750
SRR5210213	Wetland	Public	37.4958	-122.133	40638646
SRR5210214	Wetland	Public	37.4962	-122.133	50178686
SRR5210466	Wetland	Public	37.4971	-122.129	53590860
SRR5210468	Wetland	Public	37.4973	-122.129	46584678
SRR5210469	Wetland	Public	37.4972	-122.129	48250062
SRR5210470	Wetland	Public	37.4965	-122.133	49959458
SRR5271154	Wetland	Public	51.62	-128.09	120554632
SRR5271155	Wetland	Public	51.62	-128.09	97211146
SRR5271156	Wetland	Public	51.62	-128.09	115285262
SRR5271157	Wetland	Public	51.62	-128.09	118139536
SRR5271163	Wetland	Public	51.62	-128.09	87781954
SRR5271165	Wetland	Public	51.62	-128.09	130838734
SRR5271166	Wetland	Public	51.62	-128.09	128487916
SRR5271167	Wetland	Public	51.62	-128.09	88394408
SRR5271168	Wetland	Public	51.62	-128.09	91169104
SRR5271169	Wetland	Public	51.62	-128.09	118667936
SRR5271170	Wetland	Public	51.62	-128.09	137214974
SRR5277367	Wetland	Public	51.62	-128.09	123545190
SRR5467141	Wetland	Public	39.7291	-123.642	67928532
SRR5467142	Wetland	Public	39.7291	-123.642	59549088
SRR5468416	Wetland	Public	37.4971	-122.133	42704074
SRR5468419	Wetland	Public	37.4958	-122.133	59109708
SRR5712664	Wetland	Public	39.7291	-123.642	74750904
SRR5712671	Wetland	Public	39.7291	-123.642	122917818
SRR5712672	Wetland	Public	39.7291	-123.642	71662194
SRR5712675	Wetland	Public	39.7291	-123.642	69219836
SRR5712691	Wetland	Public	39.7291	-123.642	192085452
SRR5713101	Wetland	Public	39.7291	-123.642	158407590
SRR5713226	Wetland	Public	39.7291	-123.642	161924590
SRR5882672	Wetland	Public	39.7291	-123.642	205040320
SRR5882724	Wetland	Public	39.7291	-123.642	211667722
SRR5882757	Wetland	Public	39.7291	-123.642	191244956
SRR5882762	Wetland	Public	39.7291	-123.642	196800556
SRR5923187	Wetland	Public	-33.6208	150.734	48250976
SRR6056278	Wetland	Public	37.4972	-122.129	49977284
SRR6056298	Wetland	Public	37.4973	-122.129	39918410
SRR6266403	Wetland	Public	39.7291	-123.642	115513806
SRR6266480	Wetland	Public	39.5673	-123.476	157715934
SRR6266508	Wetland	Public	39.5673	-123.476	136203038
SRR6266536	Wetland	Public	39.5673	-123.476	129096958
SRR6266542	Wetland	Public	39.5673	-123.476	143026714
SRR6266545	Wetland	Public	39.5673	-123.476	191735350
SRR6266566	Wetland	Public	39.5673	-123.476	218962488
SRR6266567	Wetland	Public	39.5673	-123.476	205845680
SRR6266568	Wetland	Public	39.5673	-123.476	199521682
SRR6266576	Wetland	Public	39.5673	-123.476	149268106
SRR6266700	Wetland	Public	39.5673	-123.476	153230204
SRR6266851	Wetland	Public	39.7291	-123.642	209917474
SRR6958124	Wetland	Public	38.0262	-109.541	308057762
SRR6958471	Wetland	Public	37.9013	-109.534	171174432
SRR6958472	Wetland	Public	41.136	-111.905	328835488
SRR6958552	Wetland	Public	45.2639	-110.863	374056188
SRR7004198	Wetland	Public	3.8381	-73.3194	159376022
SRR7004199	Wetland	Public	3.8381	-73.3194	62962588
SRR7004200	Wetland	Public	4.0627	-73.195	161996840
SRR7004201	Wetland	Public	3.8381	-73.3194	79779610
SRR7004202	Wetland	Public	3.8381	-73.3194	158655620
SRR7004203	Wetland	Public	4.0627	-73.195	133434700
SRR7004204	Wetland	Public	4.0627	-73.195	124902028
SRR7004205	Wetland	Public	4.0627	-73.195	176799100
SRR7004206	Wetland	Public	4.2396	-73.2024	141694868
SRR7004333	Wetland	Public	4.2396	-73.2024	84291764
SRR7004334	Wetland	Public	4.2396	-73.2024	176061092
SRR7004335	Wetland	Public	4.2396	-73.2024	182993330
SRR7004337	Wetland	Public	4.0627	-73.195	149571048
SRR7004338	Wetland	Public	3.8381	-73.3194	169197634
SRR7004339	Wetland	Public	3.8381	-73.3194	151310730
SRR7004340	Wetland	Public	3.8381	-73.3194	156983714
SRR7004342	Wetland	Public	4.0627	-73.195	162111438
SRR7004343	Wetland	Public	4.0627	-73.195	158078580
SRR7004344	Wetland	Public	4.0627	-73.195	163031802
SRR7004345	Wetland	Public	4.2396	-73.2024	133762660
SRR7004346	Wetland	Public	4.2396	-73.2024	73830922
SRR7004347	Wetland	Public	4.2396	-73.2024	133903378
SRR7006909	Wetland	Public	4.2396	-73.2024	74323676
SRR7010302	Wetland	Public	38.9136	-106.895	54573340
SRR7010303	Wetland	Public	38.9136	-106.895	42336684
SRR7010524	Wetland	Public	38.9136	-106.895	34232432
SRR7010525	Wetland	Public	38.9136	-106.895	38197010
SRR7010528	Wetland	Public	38.9137	-106.895	44469030
SRR7010529	Wetland	Public	38.9137	-106.895	36815930
SRR7011027	Wetland	Public	38.9137	-106.895	43419180
SRR7011028	Wetland	Public	38.9137	-106.895	42242076
SRR7011568	Wetland	Public	38.9138	-106.895	44509906
SRR7011569	Wetland	Public	38.9138	-106.895	45550336
SRR7011570	Wetland	Public	38.9134	-106.896	35898494
SRR7011571	Wetland	Public	38.9134	-106.896	39278968
SRR7011573	Wetland	Public	38.9138	-106.895	53084112
SRR7011574	Wetland	Public	38.9138	-106.895	55452604
SRR7011725	Wetland	Public	38.9203	-106.949	40346778
SRR7011726	Wetland	Public	38.9203	-106.949	40796166
SRR7011942	Wetland	Public	38.9205	-106.951	44087102
SRR7011943	Wetland	Public	38.9205	-106.951	41787518
SRR7011944	Wetland	Public	38.9203	-106.949	42220024
SRR7011945	Wetland	Public	38.9203	-106.949	46225306
SRR7011951	Wetland	Public	38.9134	-106.896	155385618
SRR7011953	Wetland	Public	38.9205	-106.951	50940062
SRR7011954	Wetland	Public	38.9205	-106.951	46500482
SRR7011960	Wetland	Public	38.9203	-106.95	41362624
SRR7011961	Wetland	Public	38.9203	-106.95	49112548
SRR7011963	Wetland	Public	38.9203	-106.95	39181130
SRR7011964	Wetland	Public	38.9203	-106.95	47385458
SRR7011991	Wetland	Public	38.9206	-106.951	129175946
SRR7011995	Wetland	Public	38.9206	-106.951	43029422
SRR7011996	Wetland	Public	38.9206	-106.951	48455170
SRR7011997	Wetland	Public	38.9821	-107.01	41321914
SRR7011999	Wetland	Public	38.9825	-107.01	41406572
SRR7012000	Wetland	Public	38.9825	-107.01	46200908
SRR7012006	Wetland	Public	38.9821	-107.01	24274054
SRR7012007	Wetland	Public	38.9821	-107.01	41787780
SRR7012429	Wetland	Public	38.9825	-107.01	50796208
SRR7012430	Wetland	Public	38.9825	-107.01	44360018
SRR7012453	Wetland	Public	38.9827	-107.01	59768956
SRR7012454	Wetland	Public	38.9827	-107.01	43126390
SRR7012891	Wetland	Public	38.9827	-107.01	64129938
SRR7012892	Wetland	Public	38.9827	-107.01	46766088
SRR7012999	Wetland	Public	38.9355	-106.942	48491818
SRR7013000	Wetland	Public	38.9355	-106.942	51059906
SRR7015784	Wetland	Public	38.9362	-106.942	46411424
SRR7015785	Wetland	Public	38.9362	-106.942	39916942
SRR7015786	Wetland	Public	38.9354	-106.942	54571358
SRR7015787	Wetland	Public	38.9354	-106.942	49557418
SRR7015886	Wetland	Public	38.9365	-106.943	55783920
SRR7015887	Wetland	Public	38.9365	-106.943	52988714
SRR7015888	Wetland	Public	38.9355	-106.942	49734556
SRR7015889	Wetland	Public	38.9355	-106.942	47170814
SRR7015890	Wetland	Public	38.9365	-106.943	46508992
SRR7015891	Wetland	Public	38.9365	-106.943	52392654
SRR7015892	Wetland	Public	38.987	-107.004	47261374
SRR7015893	Wetland	Public	38.987	-107.004	53230586
SRR7015916	Wetland	Public	38.9354	-106.942	51692630
SRR7015917	Wetland	Public	38.9354	-106.942	57166296
SRR7015918	Wetland	Public	38.987	-107.004	48142648
SRR7015919	Wetland	Public	38.987	-107.004	54115374
SRR7015921	Wetland	Public	38.9362	-106.942	142525510
SRR7026199	Wetland	Public	38.9866	-107.001	49903390
SRR7026200	Wetland	Public	38.9866	-107.001	40981708
SRR7026201	Wetland	Public	38.9225	-106.954	53484712
SRR7026202	Wetland	Public	38.9225	-106.954	44141394
SRR7026233	Wetland	Public	38.9225	-106.954	58707068
SRR7026234	Wetland	Public	38.9225	-106.954	52088706
SRR7026235	Wetland	Public	38.9871	-107.001	52586224
SRR7026236	Wetland	Public	38.9871	-107.001	46831660
SRR7026237	Wetland	Public	38.9223	-106.954	52509644
SRR7026238	Wetland	Public	38.9223	-106.954	47494080
SRR7026259	Wetland	Public	38.9866	-107.001	46764996
SRR7026260	Wetland	Public	38.9866	-107.001	49803414
SRR7026261	Wetland	Public	38.9871	-107.001	62104974
SRR7026262	Wetland	Public	38.9871	-107.001	59871340
SRR7026263	Wetland	Public	38.9223	-106.954	54612530
SRR7026264	Wetland	Public	38.9223	-106.954	56953878
SRR7026313	Wetland	Public	38.9223	-106.954	42810154
SRR7026314	Wetland	Public	38.9223	-106.954	47628976
SRR7026336	Wetland	Public	38.9223	-106.954	56416208
SRR7026337	Wetland	Public	38.9223	-106.954	65231920
SRR7026338	Wetland	Public	38.9228	-106.954	46790354
SRR7026339	Wetland	Public	38.9228	-106.954	53235054
SRR7026340	Wetland	Public	38.9228	-106.954	52476796
SRR7026341	Wetland	Public	38.9228	-106.954	53851514
SRR7026347	Wetland	Public	38.8826	-106.91	44826768
SRR7026370	Wetland	Public	38.8825	-106.91	45894496
SRR7026371	Wetland	Public	38.8825	-106.91	39972078
SRR7026372	Wetland	Public	38.8826	-106.91	57981384
SRR7026373	Wetland	Public	38.8826	-106.91	46178330
SRR7026374	Wetland	Public	38.8825	-106.91	36572024
SRR7026375	Wetland	Public	38.8825	-106.91	36276726
SRR7026472	Wetland	Public	38.8927	-106.911	46644164
SRR7026473	Wetland	Public	38.8927	-106.911	44684900
SRR7026474	Wetland	Public	38.883	-106.911	39090408
SRR7026475	Wetland	Public	38.883	-106.911	53925376
SRR7026476	Wetland	Public	38.883	-106.911	39168572
SRR7026477	Wetland	Public	38.883	-106.911	36404172
SRR7026479	Wetland	Public	38.8925	-106.911	55317590
SRR7026480	Wetland	Public	38.8925	-106.911	50012520
SRR7026485	Wetland	Public	38.8927	-106.911	45395932
SRR7026486	Wetland	Public	38.8927	-106.911	49188596
SRR7026487	Wetland	Public	38.8925	-106.911	38574510
SRR7026488	Wetland	Public	38.8925	-106.911	36164138
SRR7026559	Wetland	Public	38.8926	-106.911	40738270
SRR7026561	Wetland	Public	38.8926	-106.911	57182866
SRR7026562	Wetland	Public	38.8926	-106.911	60286540
SRR7026564	Wetland	Public	38.8924	-106.911	39666630
SRR7026568	Wetland	Public	38.8924	-106.911	54700160
SRR7026569	Wetland	Public	38.8924	-106.911	48179506
SRR7026570	Wetland	Public	38.9767	-107.004	48149772
SRR7026571	Wetland	Public	38.9767	-107.004	58060046
SRR7026572	Wetland	Public	38.9767	-107.004	67869294
SRR7026573	Wetland	Public	38.9767	-107.004	58142334
SRR7027364	Wetland	Public	38.9765	-107.004	41297466
SRR7027365	Wetland	Public	38.9765	-107.004	43268216
SRR7027366	Wetland	Public	38.9763	-107.004	36696430
SRR7027367	Wetland	Public	38.9763	-107.004	53400708
SRR7027368	Wetland	Public	38.9763	-107.004	57920550
SRR7027369	Wetland	Public	38.9763	-107.004	61901024
SRR7027379	Wetland	Public	38.9765	-107.004	48556126
SRR7027380	Wetland	Public	38.9765	-107.004	41171198
SRR7495874	Wetland	Public	39.7291	-123.642	132944932
SRR7495881	Wetland	Public	39.7291	-123.642	83917290
SRR7629274	Wetland	Public	44.95	-92.98	79375658
SRR7629275	Wetland	Public	44.9	-92.98	70965110
SRR7629276	Wetland	Public	45.15	-92.8	86821062
SRR7629277	Wetland	Public	45.09	-93.13	73959344
SRR7629278	Wetland	Public	45.02	-93.14	51984872
SRR7629279	Wetland	Public	44.9565	-92.9914	93585614
SRR7629280	Wetland	Public	44.9059	-92.9894	70798372
SRR7629281	Wetland	Public	46.61	-94.16	77217002
SRR7629282	Wetland	Public	46.61	-94.16	92375582
SRR7975446	Wetland	Public	39.7291	-123.642	199184122
SRR7976076	Wetland	Public	37.9813	-109.517	352443636
SRR7976077	Wetland	Public	35.0244	-111.736	379470840
SRR7976078	Wetland	Public	33.5944	-109.14	358311220
SRR7976139	Wetland	Public	44.4668	-109.625	330451370
SRR8862977	Wetland	Public	44.5508	-123.25	209042790
SRR8863040	Wetland	Public	45.0822	-123.061	190861846
SRR8863074	Wetland	Public	45.654	-122.839	207601026
SRR8863101	Wetland	Public	45.6996	-121.669	183512000
SRR8863102	Wetland	Public	45.5468	-122.376	196754578
SRR8863176	Wetland	Public	46.6253	-120.532	183395552
SRR8863177	Wetland	Public	45.9233	-120.701	211578298
SRR8863178	Wetland	Public	46.6992	-120.899	282912138
SRR8863179	Wetland	Public	47.5302	-121.825	219039562
SRR8863180	Wetland	Public	48.4473	-122.323	209707880
SRR8863203	Wetland	Public	47.6684	-121.924	214620104
SRR8879130	Wetland	Public	26.5008	-80.2398	424973306
SRR8879131	Wetland	Public	26.5008	-80.2398	497666348
SRR8879132	Wetland	Public	26.5059	-80.2517	394315190
SRR8879133	Wetland	Public	26.5059	-80.2517	409162928
SRR8879134	Wetland	Public	26.5008	-80.2398	389360298
SRR8879135	Wetland	Public	26.5059	-80.2517	372009144
SRR8879136	Wetland	Public	26.5059	-80.2517	336893190
SRR8879137	Wetland	Public	26.5059	-80.2517	403966382
SRR8881005	Wetland	Public	26.5065	-80.2537	368096356
SRR8881006	Wetland	Public	26.5052	-80.2345	304564552
SRR8881007	Wetland	Public	26.5052	-80.2345	321173750
SRR8881008	Wetland	Public	26.5065	-80.2537	394939994
SRR8881010	Wetland	Public	26.5065	-80.2537	380342184
SRR8881011	Wetland	Public	26.5065	-80.2537	470872310
SRR8881341	Wetland	Public	26.5065	-80.2537	485571718
SRR8881745	Wetland	Public	26.5052	-80.2345	498903866
SRR9002931	Wetland	Public	39.7291	-123.642	214378540
Z1jian_BDME190025990	Wetland	In-house	30.5933	121.092	77701118
Z1W_BDME190025931	Wetland	In-house	30.5933	121.092	72164106
Z1xia_BDME190025991	Wetland	In-house	30.5933	121.092	143021066
Z2jian_BDME190025923	Wetland	In-house	30.5933	121.092	72566292
Z2W_BDME190025932	Wetland	In-house	30.5933	121.092	86698700
Z2xia_BDME190025880	Wetland	In-house	30.5933	121.092	81157278
Z3jian_BDME190025993	Wetland	In-house	30.5933	121.092	73890604
Z3xia_BDME190025994	Wetland	In-house	30.5933	121.092	119401812
Z4jian_BDME190026001	Wetland	In-house	30.5933	121.092	165189134
Z4xia_BDME190026002	Wetland	In-house	30.5933	121.092	68312396
Z5jian_BDME190601154	Wetland	In-house	30.5933	121.092	78744756
