# Supplementary material for: Tackling Soil ARG‐Carrying Pathogens with Global‐Scale Metagenomics
Source: Adv Sci (Weinh). 2023 Jul 9;10(26):2301980. doi: 10.1002/advs.202301980 (PMC10502870; doi:10.1002/advs.202301980)
Supplement: Supplementary file 3 — Supporting Information [file ADVS-10-2301980-s003.xlsx]

## Sheet: Taxa and infection
Species	Kingdom	Infection_ object
Abiotrophia defectiva	Prokaryota	unknown
Acanthamoeba astronyxis	Eukaryota	human
Acanthamoeba castellanii	Eukaryota	human
Acanthamoeba culbertsoni	Eukaryota	human
Acanthamoeba palestinensis	Eukaryota	human
Acanthamoeba polyphaga	Eukaryota	human
Acanthamoeba rhysodes	Eukaryota	human
Achromobacter piechaudii	Prokaryota	unknown
Achromobacter xylosoxidans	Prokaryota	animal/human
Acidaminococcus fermentans	Prokaryota	human
Acinetobacter baumannii	Prokaryota	human
Acinetobacter calcoaceticus	Prokaryota	human
Acinetobacter haemolyticus	Prokaryota	unknown
Acinetobacter johnsonii	Prokaryota	human
Acinetobacter junii	Prokaryota	human
Acinetobacter lwoffii	Prokaryota	human
Acinetobacter nosocomialis	Prokaryota	human
Acinetobacter radioresistens	Prokaryota	human
Actinobacillus equuli	Prokaryota	animal/human
Actinobacillus lignieresii	Prokaryota	human
Actinobacillus pleuropneumoniae	Prokaryota	animal/human
Actinobacillus suis	Prokaryota	animal
Actinobacillus ureae	Prokaryota	human
Actinomadura madurae	Prokaryota	unknown
Actinomadura pelletieri	Prokaryota	unknown
Actinomyces gerencseriae	Prokaryota	human
Actinomyces israelii	Prokaryota	human
Actinomyces naeslundii	Prokaryota	human
Aerococcus viridans	Prokaryota	human
Aeromonas caviae	Prokaryota	human
Aeromonas hydrophila	Prokaryota	human
Aeromonas salmonicida	Prokaryota	human
Aeromonas sobria	Prokaryota	human
Aeromonas veronii	Prokaryota	unknown
Aggregatibacter actinomycetemcomitans	Prokaryota	human
Aggregatibacter aphrophilus	Prokaryota	human
Aggregatibacter segnis	Prokaryota	unknown
Agrobacterium tumefaciens	Prokaryota	plant
Agrobacterium vitis	Prokaryota	plant
Alcaligenes faecalis	Prokaryota	unknown
Alloprevotella tannerae	Prokaryota	unknown
Alternaria alternata	Eukaryota	plant
Alternaria brassicicola	Eukaryota	human
Alternaria citri	Eukaryota	plant
Alternaria longipes	Eukaryota	plant
Alternaria solani	Eukaryota	plant
Alternaria tenuissima	Eukaryota	unknown
Amycolatopsis orientalis	Prokaryota	unknown
Anaerococcus lactolyticus	Prokaryota	human
Anaerococcus prevotii	Prokaryota	human
Anaerococcus vaginalis	Prokaryota	human
Anaplasma phagocytophilum	Prokaryota	human
Apophysomyces elegans	Eukaryota	unknown
Arachnia propionica	Prokaryota	human
Arcanobacterium haemolyticum	Prokaryota	human
Arcobacter butzleri	Prokaryota	unknown
Arcobacter cryaerophilus	Prokaryota	unknown
Arthrinium phaeospermum	Eukaryota	unknown
Arthroderma uncinatum	Eukaryota	unknown
Ascochyta rabiei	Eukaryota	plant
Aspergillus candidus	Eukaryota	unknown
Aspergillus clavatus	Eukaryota	human
Aspergillus fijiensis	Eukaryota	unknown
Aspergillus flavus	Eukaryota	human
Aspergillus fumigatus	Eukaryota	animal/human
Aspergillus glaucus	Eukaryota	unknown
Aspergillus nidulans	Eukaryota	human
Aspergillus niger	Eukaryota	human
Aspergillus oryzae	Eukaryota	human
Aspergillus terreus	Eukaryota	unknown
Aspergillus versicolor	Eukaryota	unknown
Aspergillus wentii	Eukaryota	unknown
Aureobasidium pullulans	Eukaryota	unknown
Auxenochlorella protothecoides	Eukaryota	unknown
Avibacterium paragallinarum	Prokaryota	animal
Babesia bovis	Eukaryota	unknown
Babesia divergens	Eukaryota	unknown
Babesia microti	Eukaryota	unknown
Bacillus anthracis	Prokaryota	human
Bacillus cereus	Prokaryota	human
Bacillus circulans	Prokaryota	unknown
Bacillus coagulans	Prokaryota	human
Bacillus licheniformis	Prokaryota	animal/human
Bacillus mycoides	Prokaryota	human
Bacillus pumilus	Prokaryota	plant
Bacillus subtilis	Prokaryota	human
Bacillus thuringiensis	Prokaryota	animal/human
Bacteroides caccae	Prokaryota	human
Bacteroides eggerthii	Prokaryota	human
Bacteroides fragilis	Prokaryota	human
Bacteroides heparinolyticus	Prokaryota	unknown
Bacteroides ovatus	Prokaryota	human
Bacteroides pectinophilus	Prokaryota	unknown
Bacteroides stercoris	Prokaryota	human
Bacteroides thetaiotaomicron	Prokaryota	human
Bacteroides uniformis	Prokaryota	human
Bacteroides vulgatus	Prokaryota	human
Bacteroides zoogleoformans	Prokaryota	unknown
Balamuthia mandrillaris	Eukaryota	human
Bartonella bacilliformis	Prokaryota	human
Bartonella elizabethae	Prokaryota	human
Bartonella henselae	Prokaryota	animal/human
Bartonella quintana	Prokaryota	human
Beauveria bassiana	Eukaryota	unknown
Bergeyella zoohelcum	Prokaryota	unknown
Bifidobacterium dentium	Prokaryota	human
Bilophila wadsworthia	Prokaryota	human
Bipolaris maydis	Eukaryota	plant
Bipolaris oryzae	Eukaryota	plant
Bipolaris sorokiniana	Eukaryota	plant
Bipolaris victoriae	Eukaryota	plant
Bipolaris zeicola	Eukaryota	plant
Blastocystis hominis	Eukaryota	human
Blastomyces dermatitidis	Eukaryota	human
Blastomyces parvus	Eukaryota	unknown
Blautia producta	Prokaryota	unknown
Blumeria graminis	Eukaryota	plant
Bordetella avium	Prokaryota	animal
Bordetella bronchiseptica	Prokaryota	animal
Bordetella parapertussis	Prokaryota	human
Bordetella pertussis	Prokaryota	human
Borrelia crocidurae	Prokaryota	human
Borrelia duttonii	Prokaryota	human
Borrelia hermsii	Prokaryota	human
Borrelia hispanica	Prokaryota	unknown
Borrelia parkeri	Prokaryota	unknown
Borrelia persica	Prokaryota	unknown
Borrelia recurrentis	Prokaryota	human
Borrelia turicatae	Prokaryota	human
Borreliella burgdorferi	Prokaryota	human
Botrytis cinerea	Eukaryota	plant
Botrytis elliptica	Eukaryota	plant
Bremia lactucae	Eukaryota	plant
Brevibacillus brevis	Prokaryota	unknown
Brevundimonas diminuta	Prokaryota	unknown
Brevundimonas vesicularis	Prokaryota	unknown
Brucella abortus	Prokaryota	human
Brucella anthropi	Prokaryota	unknown
Brucella melitensis	Prokaryota	human
Brucella suis	Prokaryota	human
Burkholderia cenocepacia	Prokaryota	human
Burkholderia cepacia	Prokaryota	human
Burkholderia contaminans	Prokaryota	animal
Burkholderia glumae	Prokaryota	plant/human
Burkholderia mallei	Prokaryota	animal/human
Burkholderia pseudomallei	Prokaryota	human
Burkholderia thailandensis	Prokaryota	human
Bursaphelenchus xylophilus	Eukaryota	plant
Byssochlamys spectabilis	Eukaryota	unknown
Campylobacter coli	Prokaryota	human
Campylobacter concisus	Prokaryota	human
Campylobacter curvus	Prokaryota	human
Campylobacter fetus	Prokaryota	human
Campylobacter gracilis	Prokaryota	human
Campylobacter hyointestinalis	Prokaryota	unknown
Campylobacter jejuni	Prokaryota	human
Campylobacter lari	Prokaryota	human
Campylobacter rectus	Prokaryota	human
Campylobacter sputorum	Prokaryota	animal/human
Campylobacter upsaliensis	Prokaryota	human
Campylobacter ureolyticus	Prokaryota	human
Candida albicans	Eukaryota	animal/human
Candida dubliniensis	Eukaryota	animal/human
Candida glabrata	Eukaryota	human
Candida haemuloni	Eukaryota	unknown
Candida intermedia	Eukaryota	unknown
Candida parapsilosis	Eukaryota	animal/human
Candida tropicalis	Eukaryota	animal/human
Candida viswanathii	Eukaryota	unknown
Capnocytophaga canimorsus	Prokaryota	human
Capnocytophaga cynodegmi	Prokaryota	unknown
Capnocytophaga gingivalis	Prokaryota	human
Capnocytophaga ochracea	Prokaryota	human
Capnocytophaga sputigena	Prokaryota	human
Cardiobacterium hominis	Prokaryota	human
Cedecea davisae	Prokaryota	unknown
Cedecea lapagei	Prokaryota	unknown
Cedecea neteri	Prokaryota	unknown
Cellulosimicrobium cellulans	Prokaryota	unknown
Centipeda periodontii	Prokaryota	human
Ceratocystis fimbriata	Eukaryota	plant
Ceratocystis harringtonii	Eukaryota	plant
Cercospora apii	Eukaryota	plant
Cercospora beticola	Eukaryota	plant
Cercospora kikuchii	Eukaryota	plant
Cercospora nicotianae	Eukaryota	unknown
Cercospora zeae-maydis	Eukaryota	plant
Chaetomium globosum	Eukaryota	unknown
Chlamydia muridarum	Prokaryota	human
Chlamydia pneumoniae	Prokaryota	human
Chlamydia psittaci	Prokaryota	animal/human
Chlamydia trachomatis	Prokaryota	human
Chromobacterium violaceum	Prokaryota	unknown
Chryseobacterium balustinum	Prokaryota	unknown
Citrobacter amalonaticus	Prokaryota	human
Citrobacter braakii	Prokaryota	unknown
Citrobacter farmeri	Prokaryota	human
Citrobacter freundii	Prokaryota	unknown
Citrobacter koseri	Prokaryota	human
Citrobacter rodentium	Prokaryota	animal
Citrobacter sedlakii	Prokaryota	unknown
Citrobacter werkmanii	Prokaryota	unknown
Citrobacter youngae	Prokaryota	unknown
Cladophialophora bantiana	Eukaryota	animal/human
Cladophialophora carrionii	Eukaryota	unknown
Cladosporium cladosporioides	Eukaryota	unknown
Cladosporium sphaerospermum	Eukaryota	unknown
Clavibacter michiganensis	Prokaryota	plant/human
Claviceps purpurea	Eukaryota	plant
Clavispora lusitaniae	Eukaryota	animal/human
Clostridioides difficile	Prokaryota	human
Clostridium baratii	Prokaryota	human
Clostridium botulinum	Prokaryota	human
Clostridium butyricum	Prokaryota	human
Clostridium chauvoei	Prokaryota	unknown
Clostridium combesii	Prokaryota	unknown
Clostridium fallax	Prokaryota	human
Clostridium moniliforme	Prokaryota	unknown
Clostridium novyi	Prokaryota	human
Clostridium perfringens	Prokaryota	human
Clostridium septicum	Prokaryota	human
Clostridium sporogenes	Prokaryota	human
Clostridium tertium	Prokaryota	human
Clostridium tetani	Prokaryota	human
Coccidioides immitis	Eukaryota	human
Coccidioides posadasii	Eukaryota	animal
Cokeromyces recurvatus	Eukaryota	unknown
Colletotrichum acutatum	Eukaryota	plant
Colletotrichum coccodes	Eukaryota	plant
Colletotrichum gloeosporioides	Eukaryota	plant
Colletotrichum graminicola	Eukaryota	plant
Colletotrichum higginsianum	Eukaryota	plant
Colletotrichum lagenaria	Eukaryota	plant
Colletotrichum lentis	Eukaryota	plant
Colletotrichum lindemuthianum	Eukaryota	plant
Colletotrichum orbiculare	Eukaryota	plant
Colletotrichum trifolii	Eukaryota	plant
Collinsella aerofaciens	Prokaryota	human
Comamonas testosteroni	Prokaryota	unknown
Conidiobolus coronatus	Eukaryota	unknown
Conidiobolus incongruus	Eukaryota	unknown
Coniochaeta hoffmannii	Eukaryota	unknown
Coprinopsis cinerea	Eukaryota	unknown
Cordyceps farinosa	Eukaryota	unknown
Corynebacterium afermentans	Prokaryota	human
Corynebacterium amycolatum	Prokaryota	human
Corynebacterium argentoratense	Prokaryota	unknown
Corynebacterium bovis	Prokaryota	human
Corynebacterium diphtheriae	Prokaryota	human
Corynebacterium jeikeium	Prokaryota	human
Corynebacterium kutscheri	Prokaryota	unknown
Corynebacterium macginleyi	Prokaryota	human
Corynebacterium minutissimum	Prokaryota	human
Corynebacterium propinquum	Prokaryota	human
Corynebacterium pseudodiphtheriticum	Prokaryota	human
Corynebacterium pseudotuberculosis	Prokaryota	human
Corynebacterium striatum	Prokaryota	human
Corynebacterium ulcerans	Prokaryota	human
Corynebacterium urealyticum	Prokaryota	human
Corynebacterium xerosis	Prokaryota	human
Coxiella burnetii	Prokaryota	human
Cronobacter sakazakii	Prokaryota	human
Cronobacter turicensis	Prokaryota	human
Cronobacter universalis	Prokaryota	human
Cryphonectria parasitica	Eukaryota	plant
Cryptococcus gattii vgiii	Eukaryota	animal
Cryptococcus neoformans	Eukaryota	human
Cryptosporidium hominis	Eukaryota	unknown
Cryptosporidium parvum	Eukaryota	human
Cunninghamella bertholletiae	Eukaryota	unknown
Curvularia geniculata	Eukaryota	unknown
Curvularia lunata	Eukaryota	plant
Cutaneotrichosporon mucoides	Eukaryota	unknown
Cutibacterium acnes	Prokaryota	unknown
Cutibacterium avidum	Prokaryota	unknown
Cutibacterium granulosum	Prokaryota	unknown
Cyclospora cayetanensis	Eukaryota	human
Cystobacter fuscus	Prokaryota	plant
Dactylellina haptotyla	Eukaryota	plant
Debaryomyces hansenii	Eukaryota	unknown
Delftia acidovorans	Prokaryota	human
Dermatophilus congolensis	Prokaryota	unknown
Dichelobacter nodosus	Prokaryota	animal
Dickeya dadantii	Prokaryota	plant
Dickeya solani	Prokaryota	plant
Diutina catenulata	Eukaryota	unknown
Diutina rugosa	Eukaryota	unknown
Dothistroma septosporum	Eukaryota	plant
Edwardsiella hoshinae	Prokaryota	unknown
Edwardsiella ictaluri	Prokaryota	animal
Edwardsiella tarda	Prokaryota	animal/human
Eggerthella lenta	Prokaryota	human
Ehrlichia chaffeensis	Prokaryota	human
Eikenella corrodens	Prokaryota	human
Elizabethkingia meningoseptica	Prokaryota	unknown
Emmonsia crescens	Eukaryota	unknown
Encephalitozoon cuniculi	Eukaryota	unknown
Encephalitozoon hellem	Eukaryota	unknown
Encephalitozoon intestinalis	Eukaryota	unknown
Entamoeba histolytica	Eukaryota	human
Entamoeba invadens	Eukaryota	unknown
Entamoeba moshkovskii	Eukaryota	unknown
Enterobacter asburiae	Prokaryota	human
Enterobacter cancerogenus	Prokaryota	human
Enterobacter cloacae	Prokaryota	human
Enterobacter hormaechei	Prokaryota	human
Enterococcus avium	Prokaryota	unknown
Enterococcus casseliflavus	Prokaryota	human
Enterococcus durans	Prokaryota	unknown
Enterococcus faecalis	Prokaryota	human
Enterococcus faecium	Prokaryota	human
Enterococcus gallinarum	Prokaryota	unknown
Enterococcus hirae	Prokaryota	human
Enterococcus mundtii	Prokaryota	human
Enterococcus raffinosus	Prokaryota	human
Enterocytozoon bieneusi	Eukaryota	human
Epichloe festucae	Eukaryota	unknown
Erwinia amylovora	Prokaryota	plant
Erysipelatoclostridium ramosum	Prokaryota	human
Erysipelothrix rhusiopathiae	Prokaryota	human
Escherichia coli	Prokaryota	human
Eubacterium limosum	Prokaryota	human
Eubacterium nodatum	Prokaryota	human
Eubacterium rectale	Prokaryota	unknown
Eubacterium saphenum	Prokaryota	human
Eubacterium sulci	Prokaryota	unknown
Eubacterium tenue	Prokaryota	unknown
Ewingella americana	Prokaryota	unknown
Exophiala dermatitidis	Eukaryota	animal
Exophiala phaeomuriformis	Eukaryota	unknown
Exophiala spinifera	Eukaryota	unknown
Exserohilum rostratum	Eukaryota	unknown
Exserohilum turcicum	Eukaryota	plant
Faecalicatena contorta	Prokaryota	unknown
Faecalitalea cylindroides	Prokaryota	unknown
Fibrobacter intestinalis	Prokaryota	unknown
Filifactor alocis	Prokaryota	human
Finegoldia magna	Prokaryota	human
Flavobacterium psychrophilum	Prokaryota	animal
Fluoribacter bozemanae	Prokaryota	unknown
Fluoribacter dumoffii	Prokaryota	unknown
Fluoribacter gormanii	Prokaryota	unknown
Fonsecaea pedrosoi	Eukaryota	unknown
Francisella tularensis	Prokaryota	animal/human
Fusarium asiaticum	Eukaryota	plant
Fusarium chlamydosporum	Eukaryota	human
Fusarium culmorum	Eukaryota	plant
Fusarium dimerum	Eukaryota	unknown
Fusarium falciforme	Eukaryota	unknown
Fusarium fujikuroi	Eukaryota	plant
Fusarium graminearum	Eukaryota	plant
Fusarium incarnatum	Eukaryota	unknown
Fusarium napiforme	Eukaryota	unknown
Fusarium neocosmosporiellum	Eukaryota	unknown
Fusarium oxysporum	Eukaryota	plant
Fusarium proliferatum	Eukaryota	plant
Fusarium pseudograminearum	Eukaryota	plant
Fusarium sacchari	Eukaryota	unknown
Fusarium sambucinum	Eukaryota	plant
Fusarium solani	Eukaryota	plant
Fusarium sporotrichioides	Eukaryota	plant
Fusarium subglutinans	Eukaryota	unknown
Fusarium ventricosum	Eukaryota	unknown
Fusarium verticillioides	Eukaryota	plant
Fusarium virguliforme	Eukaryota	plant
Fusobacterium mortiferum	Prokaryota	unknown
Fusobacterium necrophorum	Prokaryota	animal/human
Fusobacterium nucleatum	Prokaryota	human
Fusobacterium periodonticum	Prokaryota	human
Fusobacterium ulcerans	Prokaryota	unknown
Fusobacterium varium	Prokaryota	human
Gaeumannomyces graminis	Eukaryota	plant
Gardnerella vaginalis	Prokaryota	human
Gemella morbillorum	Prokaryota	human
Giardia intestinalis	Eukaryota	unknown
Glaesserella parasuis	Prokaryota	animal
Globodera pallida	Eukaryota	plant
Globodera rostochiensis	Eukaryota	plant
Gloeocercospora sorghi	Eukaryota	plant
Gordonia amarae	Prokaryota	unknown
Gordonia bronchialis	Prokaryota	human
Gordonia rubripertincta	Prokaryota	unknown
Gordonia sputi	Prokaryota	unknown
Gordonia terrae	Prokaryota	unknown
Granulicatella adiacens	Prokaryota	human
Grimontia hollisae	Prokaryota	unknown
Grosmannia clavigera	Eukaryota	plant
Haemophilus ducreyi	Prokaryota	human
Haemophilus haemolyticus	Prokaryota	unknown
Haemophilus influenzae	Prokaryota	human
Haemophilus parahaemolyticus	Prokaryota	human
Haemophilus parainfluenzae	Prokaryota	human
Hafnia alvei	Prokaryota	unknown
Hathewaya histolytica	Prokaryota	human
Helicobacter cinaedi	Prokaryota	human
Helicobacter fennelliae	Prokaryota	human
Helicobacter heilmannii	Prokaryota	human
Helicobacter pullorum	Prokaryota	unknown
Helicobacter pylori	Prokaryota	human
Heterobasidion annosum	Eukaryota	plant
Heterodera glycines	Eukaryota	unknown
Histoplasma capsulatum	Eukaryota	human
Hortaea werneckii	Eukaryota	unknown
Hyaloperonospora arabidopsidis	Eukaryota	plant
Kingella denitrificans	Prokaryota	human
Kingella kingae	Prokaryota	human
Klebsiella aerogenes	Prokaryota	unknown
Klebsiella oxytoca	Prokaryota	human
Klebsiella pneumoniae	Prokaryota	human
Kluyvera ascorbata	Prokaryota	unknown
Kluyvera cryocrescens	Prokaryota	unknown
Kluyveromyces marxianus	Eukaryota	unknown
Komagataella pastoris	Eukaryota	unknown
Lachnoanaerobaculum saburreum	Prokaryota	unknown
Lactobacillus sp.	Prokaryota	unknown
Lactococcus lactis	Prokaryota	unknown
Lasiodiplodia theobromae	Eukaryota	unknown
Lecanicillium fungicola	Eukaryota	plant
Legionella anisa	Prokaryota	human
Legionella birminghamensis	Prokaryota	unknown
Legionella cherrii	Prokaryota	unknown
Legionella cincinnatiensis	Prokaryota	unknown
Legionella feeleii	Prokaryota	unknown
Legionella hackeliae	Prokaryota	unknown
Legionella jordanis	Prokaryota	unknown
Legionella lansingensis	Prokaryota	unknown
Legionella longbeachae	Prokaryota	human
Legionella maceachernii	Prokaryota	unknown
Legionella oakridgensis	Prokaryota	unknown
Legionella pneumophila	Prokaryota	human
Legionella rubrilucens	Prokaryota	unknown
Legionella sainthelensi	Prokaryota	unknown
Legionella tucsonensis	Prokaryota	unknown
Legionella wadsworthii	Prokaryota	unknown
Leifsonia aquatica	Prokaryota	unknown
Leishmania aethiopica	Eukaryota	unknown
Leishmania amazonensis	Eukaryota	unknown
Leishmania braziliensis	Eukaryota	unknown
Leishmania chagasi	Eukaryota	unknown
Leishmania donovani	Eukaryota	unknown
Leishmania guyanensis	Eukaryota	unknown
Leishmania infantum	Eukaryota	animal
Leishmania lainsoni	Eukaryota	unknown
Leishmania major	Eukaryota	animal
Leishmania mexicana	Eukaryota	animal
Leishmania panamensis	Eukaryota	unknown
Leishmania peruviana	Eukaryota	unknown
Leishmania tropica	Eukaryota	unknown
Lelliottia amnigena	Prokaryota	unknown
Leptosphaeria maculans	Eukaryota	plant
Leptospira borgpetersenii	Prokaryota	human
Leptospira inadai	Prokaryota	unknown
Leptospira interrogans	Prokaryota	human
Leptospira kirschneri	Prokaryota	unknown
Leptospira meyeri	Prokaryota	unknown
Leptospira noguchii	Prokaryota	human
Leptospira santarosai	Prokaryota	unknown
Leptospira weilii	Prokaryota	unknown
Leptotrichia buccalis	Prokaryota	human
Lichtheimia corymbifera	Eukaryota	unknown
Listeria ivanovii	Prokaryota	human
Listeria monocytogenes	Prokaryota	human
Listeria seeligeri	Prokaryota	unknown
Listeria welshimeri	Prokaryota	unknown
Lomentospora prolificans	Eukaryota	unknown
Lonsdalea quercina	Prokaryota	plant
Lysinibacillus sphaericus	Prokaryota	animal
Macrosiphum euphorbiae	Eukaryota	unknown
Madurella mycetomatis	Eukaryota	unknown
Magnaporthe oryzae	Eukaryota	plant
Magnusiomyces capitatus	Eukaryota	unknown
Malassezia furfur	Eukaryota	human
Malassezia globosa	Eukaryota	human
Malassezia obtusa	Eukaryota	unknown
Malassezia pachydermatis	Eukaryota	unknown
Malassezia restricta	Eukaryota	human
Malassezia slooffiae	Eukaryota	unknown
Malassezia sympodialis	Eukaryota	human
Mannheimia haemolytica	Prokaryota	animal/human
Megamonas hypermegale	Prokaryota	human
Megasphaera sp.	Prokaryota	unknown
Melampsora larici-populina	Eukaryota	plant
Melampsora lini	Eukaryota	plant
Meloidogyne javanica	Eukaryota	unknown
Metarhizium acridum	Eukaryota	unknown
Metarhizium anisopliae	Eukaryota	animal
Metarhizium robertsii	Eukaryota	unknown
Meyerozyma guilliermondii	Eukaryota	unknown
Microsporum canis	Eukaryota	unknown
Mogibacterium timidum	Prokaryota	human
Monilinia fructicola	Eukaryota	plant
Moniliophthora perniciosa	Eukaryota	plant
Moraxella atlantae	Prokaryota	unknown
Moraxella bovis	Prokaryota	human
Moraxella catarrhalis	Prokaryota	human
Moraxella caviae	Prokaryota	unknown
Moraxella cuniculi	Prokaryota	unknown
Moraxella lacunata	Prokaryota	human
Moraxella lincolnii	Prokaryota	human
Moraxella nonliquefaciens	Prokaryota	human
Moraxella osloensis	Prokaryota	human
Moraxella ovis	Prokaryota	human
Morganella morganii	Prokaryota	unknown
Mucor circinelloides	Eukaryota	unknown
Mucor indicus	Eukaryota	unknown
Mucor racemosus	Eukaryota	human
Muricauda olearia	Prokaryota	unknown
Mycobacterium asiaticum	Prokaryota	unknown
Mycobacterium avium	Prokaryota	human
Mycobacterium celatum	Prokaryota	unknown
Mycobacterium conspicuum	Prokaryota	unknown
Mycobacterium genavense	Prokaryota	unknown
Mycobacterium gordonae	Prokaryota	human
Mycobacterium haemophilum	Prokaryota	human
Mycobacterium kansasii	Prokaryota	human
Mycobacterium leprae	Prokaryota	human
Mycobacterium malmoense	Prokaryota	human
Mycobacterium marinum	Prokaryota	animal
Mycobacterium scrofulaceum	Prokaryota	human
Mycobacterium shimoidei	Prokaryota	unknown
Mycobacterium simiae	Prokaryota	unknown
Mycobacterium szulgai	Prokaryota	human
Mycobacterium tuberculosis	Prokaryota	animal/human
Mycobacterium ulcerans	Prokaryota	human
Mycobacterium xenopi	Prokaryota	human
Mycobacteroides abscessus	Prokaryota	human
Mycobacteroides chelonae	Prokaryota	unknown
Mycolicibacterium fortuitum	Prokaryota	human
Mycolicibacterium mucogenicum	Prokaryota	unknown
Mycolicibacterium peregrinum	Prokaryota	unknown
Mycolicibacterium porcinum	Prokaryota	unknown
Mycolicibacterium senegalense	Prokaryota	unknown
Mycolicibacterium smegmatis	Prokaryota	human
Mycoplasma agalactiae	Prokaryota	animal
Mycoplasma fermentans	Prokaryota	unknown
Mycoplasma gallisepticum	Prokaryota	animal
Mycoplasma genitalium	Prokaryota	human
Mycoplasma hominis	Prokaryota	human
Mycoplasma pneumoniae	Prokaryota	human
Mycoplasma salivarium	Prokaryota	unknown
Myroides odoratus	Prokaryota	unknown
Myzus persicae	Eukaryota	unknown
Naegleria fowleri	Eukaryota	human
Nannizzia gypsea	Eukaryota	unknown
Nectria haematococca	Eukaryota	plant
Neisseria cinerea	Prokaryota	unknown
Neisseria elongata	Prokaryota	human
Neisseria flavescens	Prokaryota	human
Neisseria gonorrhoeae	Prokaryota	human
Neisseria lactamica	Prokaryota	unknown
Neisseria meningitidis	Prokaryota	human
Neisseria mucosa	Prokaryota	human
Neisseria perflava	Prokaryota	unknown
Neisseria sicca	Prokaryota	human
Neisseria subflava	Prokaryota	human
Neisseria weaveri	Prokaryota	unknown
Neorickettsia sennetsu	Prokaryota	unknown
Nigrograna mackinnonii	Eukaryota	unknown
Nigrospora sphaerica	Eukaryota	unknown
Nocardia asteroides	Prokaryota	human
Nocardia brasiliensis	Prokaryota	human
Nocardia farcinica	Prokaryota	human
Nocardia nova	Prokaryota	human
Nocardia otitidiscaviarum	Prokaryota	human
Nocardia pseudobrasiliensis	Prokaryota	unknown
Nocardia transvalensis	Prokaryota	unknown
Odoribacter splanchnicus	Prokaryota	human
Oerskovia turbata	Prokaryota	unknown
Oligella ureolytica	Prokaryota	unknown
Oligella urethralis	Prokaryota	human
Orbilia oligospora	Eukaryota	unknown
Orientia tsutsugamushi	Prokaryota	human
Paenibacillus alvei	Prokaryota	unknown
Paenibacillus larvae	Prokaryota	animal
Paenibacillus macerans	Prokaryota	unknown
Paeniclostridium sordellii	Prokaryota	human
Pantoea agglomerans	Prokaryota	plant
Pantoea ananatis	Prokaryota	plant
Pantoea stewartii	Prokaryota	plant
Parabacteroides distasonis	Prokaryota	human
Parabacteroides merdae	Prokaryota	human
Paraclostridium bifermentans	Prokaryota	human
Paracoccidioides brasiliensis	Eukaryota	human
Parastagonospora nodorum	Eukaryota	plant
Parvimonas micra	Prokaryota	human
Passalora fulva	Eukaryota	plant
Pasteurella canis	Prokaryota	human
Pasteurella dagmatis	Prokaryota	unknown
Pasteurella multocida	Prokaryota	animal/human
Pectobacterium atrosepticum	Prokaryota	plant
Pectobacterium carotovorum	Prokaryota	plant
Pectobacterium wasabiae	Prokaryota	plant
Penicillium chrysogenum	Eukaryota	unknown
Penicillium citrinum	Eukaryota	unknown
Penicillium decumbens	Eukaryota	unknown
Penicillium digitatum	Eukaryota	plant
Penicillium expansum	Eukaryota	plant
Peptococcus niger	Prokaryota	unknown
Peptoniphilus asaccharolyticus	Prokaryota	unknown
Peptostreptococcus anaerobius	Prokaryota	human
Peronospora tabacina	Eukaryota	plant
Phialemoniopsis curvata	Eukaryota	unknown
Phialophora verrucosa	Eukaryota	human
Phoma herbarum	Eukaryota	unknown
Photobacterium damselae	Prokaryota	human
Photorhabdus luminescens	Prokaryota	animal
Phyllosticta citricarpa	Eukaryota	unknown
Phytophthora cactorum	Eukaryota	plant
Phytophthora capsici	Eukaryota	plant
Phytophthora infestans	Eukaryota	plant
Phytophthora parasitica	Eukaryota	plant
Phytophthora sojae	Eukaryota	plant
Pichia fermentans	Eukaryota	unknown
Pichia kudriavzevii	Eukaryota	unknown
Pichia norvegensis	Eukaryota	unknown
Piedraia hortae	Eukaryota	unknown
Plasmodium berghei	Eukaryota	animal
Plasmodium falciparum	Eukaryota	animal
Plasmodium knowlesi	Eukaryota	unknown
Plasmodium malariae	Eukaryota	unknown
Plasmodium ovale	Eukaryota	unknown
Plasmodium vivax	Eukaryota	unknown
Plesiomonas shigelloides	Prokaryota	human
Pluralibacter gergoviae	Prokaryota	unknown
Pneumocystis carinii	Eukaryota	unknown
Porphyromonas asaccharolytica	Prokaryota	human
Porphyromonas catoniae	Prokaryota	human
Porphyromonas circumdentaria	Prokaryota	unknown
Porphyromonas endodontalis	Prokaryota	human
Porphyromonas gingivalis	Prokaryota	human
Porphyromonas levii	Prokaryota	unknown
Porphyromonas macacae	Prokaryota	unknown
Prevotella bivia	Prokaryota	human
Prevotella buccae	Prokaryota	human
Prevotella buccalis	Prokaryota	unknown
Prevotella corporis	Prokaryota	unknown
Prevotella dentalis	Prokaryota	human
Prevotella denticola	Prokaryota	unknown
Prevotella disiens	Prokaryota	human
Prevotella enoeca	Prokaryota	human
Prevotella intermedia	Prokaryota	human
Prevotella loescheii	Prokaryota	human
Prevotella melaninogenica	Prokaryota	human
Prevotella nigrescens	Prokaryota	human
Prevotella oralis	Prokaryota	human
Prevotella oris	Prokaryota	human
Prevotella oulorum	Prokaryota	human
Prevotella ruminicola	Prokaryota	human
Prevotella veroralis	Prokaryota	human
Proteus mirabilis	Prokaryota	human
Proteus penneri	Prokaryota	human
Proteus vulgaris	Prokaryota	human
Prototheca wickerhamii	Eukaryota	unknown
Providencia alcalifaciens	Prokaryota	human
Providencia rettgeri	Prokaryota	human
Providencia stuartii	Prokaryota	human
Pseudocercospora fijiensis	Eukaryota	plant
Pseudocercospora fuligena	Eukaryota	plant
Pseudomonas aeruginosa	Prokaryota	plant/human
Pseudomonas alcaligenes	Prokaryota	unknown
Pseudomonas cichorii	Prokaryota	plant
Pseudomonas fluorescens	Prokaryota	plant/animal
Pseudomonas fuscovaginae	Prokaryota	plant
Pseudomonas oleovorans	Prokaryota	unknown
Pseudomonas putida	Prokaryota	unknown
Pseudomonas savastanoi	Prokaryota	plant
Pseudomonas stutzeri	Prokaryota	unknown
Pseudomonas syringae	Prokaryota	plant
Pseudomonas tolaasii	Prokaryota	plant
Pseudonocardia autotrophica	Prokaryota	unknown
Pseudopyrenochaeta lycopersici	Eukaryota	plant
Pseudoramibacter alactolyticus	Prokaryota	human
Psychrobacter phenylpyruvicus	Prokaryota	unknown
Puccinia graminis	Eukaryota	plant
Puccinia striiformis	Eukaryota	plant
Purpureocillium lilacinum	Eukaryota	unknown
Pyrenopeziza brassicae	Eukaryota	plant
Pyrenophora teres	Eukaryota	plant
Pyrenophora tritici-repentis	Eukaryota	plant
Pythium aphanidermatum	Eukaryota	plant
Pythium insidiosum	Eukaryota	unknown
Radopholus similis	Eukaryota	unknown
Rahnella aquatilis	Prokaryota	unknown
Ralstonia pickettii	Prokaryota	human
Ralstonia solanacearum	Prokaryota	plant
Raoultella ornithinolytica	Prokaryota	unknown
Rhinocladiella mackenziei	Eukaryota	unknown
Rhizomucor miehei	Eukaryota	unknown
Rhizomucor pusillus	Eukaryota	unknown
Rhizopus azygosporus	Eukaryota	unknown
Rhizopus microsporus	Eukaryota	unknown
Rhizopus oryzae	Eukaryota	human
Rhizopus stolonifer	Eukaryota	unknown
Rhodococcus erythropolis	Prokaryota	unknown
Rhodococcus fascians	Prokaryota	unknown
Rhodococcus hoagii	Prokaryota	human
Rhodococcus rhodnii	Prokaryota	unknown
Rhodococcus rhodochrous	Prokaryota	unknown
Rhodotorula glutinis	Eukaryota	unknown
Rhodotorula mucilaginosa	Eukaryota	unknown
Rhynchosporium commune	Eukaryota	plant
Rickettsia akari	Prokaryota	human
Rickettsia australis	Prokaryota	unknown
Rickettsia conorii	Prokaryota	human
Rickettsia felis	Prokaryota	human
Rickettsia honei	Prokaryota	human
Rickettsia japonica	Prokaryota	human
Rickettsia massiliae	Prokaryota	unknown
Rickettsia prowazekii	Prokaryota	human
Rickettsia rickettsii	Prokaryota	human
Rickettsia sibirica	Prokaryota	human
Rickettsia typhi	Prokaryota	human
Riemerella anatipestifer	Prokaryota	animal
Rodentibacter pneumotropicus	Prokaryota	unknown
Rosellinia necatrix	Eukaryota	plant
Rothia dentocariosa	Prokaryota	unknown
Saccharomonospora viridis	Prokaryota	human
Saccharomyces cerevisiae	Eukaryota	human
Saccharopolyspora rectivirgula	Prokaryota	unknown
Saksenaea vasiformis	Eukaryota	unknown
Salmonella bongori	Prokaryota	human
Salmonella enterica	Prokaryota	animal/human
Sarcocystis neurona	Eukaryota	unknown
Sarocladium strictum	Eukaryota	unknown
Schaalia georgiae	Prokaryota	unknown
Schaalia meyeri	Prokaryota	unknown
Schaalia odontolytica	Prokaryota	human
Schaalia turicensis	Prokaryota	unknown
Schizophyllum commune	Eukaryota	unknown
Sclerotinia sclerotiorum	Eukaryota	plant
Scopulariopsis brevicaulis	Eukaryota	unknown
Sebaldella termitidis	Prokaryota	unknown
Selenomonas artemidis	Prokaryota	unknown
Selenomonas flueggei	Prokaryota	unknown
Selenomonas infelix	Prokaryota	unknown
Selenomonas noxia	Prokaryota	human
Septoria lycopersici	Eukaryota	plant
Serratia ficaria	Prokaryota	human
Serratia marcescens	Prokaryota	human
Serratia odorifera	Prokaryota	human
Serratia plymuthica	Prokaryota	human
Serratia proteamaculans	Prokaryota	human
Serratia rubidaea	Prokaryota	unknown
Shigella boydii	Prokaryota	human
Shigella dysenteriae	Prokaryota	human
Shigella flexneri	Prokaryota	human
Shigella sonnei	Prokaryota	human
Sphingomonas paucimobilis	Prokaryota	unknown
Sporothrix schenckii	Eukaryota	human
Staphylococcus aureus	Prokaryota	human
Staphylococcus epidermidis	Prokaryota	human
Staphylococcus haemolyticus	Prokaryota	human
Staphylococcus hyicus	Prokaryota	animal
Staphylococcus intermedius	Prokaryota	unknown
Staphylococcus lugdunensis	Prokaryota	human
Staphylococcus saprophyticus	Prokaryota	human
Staphylococcus warneri	Prokaryota	animal/human
Starmerella magnoliae	Eukaryota	unknown
Stenotrophomonas maltophilia	Prokaryota	human
Streptobacillus moniliformis	Prokaryota	human
Streptococcus acidominimus	Prokaryota	unknown
Streptococcus agalactiae	Prokaryota	human
Streptococcus anginosus	Prokaryota	human
Streptococcus canis	Prokaryota	human
Streptococcus constellatus	Prokaryota	human
Streptococcus criceti	Prokaryota	unknown
Streptococcus equi	Prokaryota	human
Streptococcus equinus	Prokaryota	human
Streptococcus gordonii	Prokaryota	human
Streptococcus iniae	Prokaryota	animal
Streptococcus intermedius	Prokaryota	human
Streptococcus milleri	Prokaryota	human
Streptococcus mitis	Prokaryota	human
Streptococcus mutans	Prokaryota	human
Streptococcus parauberis	Prokaryota	animal
Streptococcus pneumoniae	Prokaryota	human
Streptococcus pyogenes	Prokaryota	human
Streptococcus salivarius	Prokaryota	human
Streptococcus sanguinis	Prokaryota	human
Streptococcus sobrinus	Prokaryota	human
Streptococcus sp. (group B)	Prokaryota	unknown
Streptococcus suis	Prokaryota	human
Streptococcus uberis	Prokaryota	human
Streptomyces scabiei	Prokaryota	plant
Streptomyces turgidiscabies	Prokaryota	plant
Sutterella wadsworthensis	Prokaryota	human
Suttonella indologenes	Prokaryota	unknown
Talaromyces marneffei	Eukaryota	unknown
Talaromyces purpureogenus	Eukaryota	unknown
Tannerella forsythia	Prokaryota	human
Tatlockia micdadei	Prokaryota	unknown
Tatumella ptyseos	Prokaryota	unknown
Thermomyces lanuginosus	Eukaryota	unknown
Thermothelomyces thermophilus	Eukaryota	unknown
Thermothielavioides terrestris	Eukaryota	unknown
Toxoplasma gondii	Eukaryota	human
Trachipleistophora hominis	Eukaryota	unknown
Treponema denticola	Prokaryota	human
Treponema pallidum	Prokaryota	human
Trichoderma virens	Eukaryota	plant
Trichoderma viride	Eukaryota	unknown
Trichomonas tenax	Eukaryota	unknown
Trichomonas vaginalis	Eukaryota	human
Trichophyton equinum	Eukaryota	unknown
Trichophyton mentagrophytes	Eukaryota	human
Trichophyton rubrum	Eukaryota	human
Trichophyton schoenleinii	Eukaryota	human
Trichophyton simii	Eukaryota	unknown
Trichophyton soudanense	Eukaryota	human
Trichophyton tonsurans	Eukaryota	human
Trichophyton verrucosum	Eukaryota	unknown
Trichophyton violaceum	Eukaryota	human
Trichosporon asahii	Eukaryota	human
Trichosporon cutaneum	Eukaryota	unknown
Trichosporon inkin	Eukaryota	unknown
Trichosporon ovoides	Eukaryota	unknown
Tropheryma whipplei	Prokaryota	human
Trueperella bernardiae	Prokaryota	unknown
Trueperella pyogenes	Prokaryota	animal
Trypanosoma brucei	Eukaryota	human
Trypanosoma cruzi	Eukaryota	human
Tsukamurella paurometabola	Prokaryota	human
Tsukamurella pulmonis	Prokaryota	unknown
Tsukamurella tyrosinosolvens	Prokaryota	unknown
Ureaplasma urealyticum	Prokaryota	human
Ustilaginoidea virens	Eukaryota	plant
Ustilago hordei	Eukaryota	plant
Ustilago maydis	Eukaryota	plant
Valsa mali	Eukaryota	plant
Veillonella atypica	Prokaryota	human
Veillonella dispar	Prokaryota	human
Veillonella parvula	Prokaryota	human
Venturia inaequalis	Eukaryota	plant
Verruconis gallopava	Eukaryota	unknown
Verticillium dahliae	Eukaryota	plant
Verticillium longisporum	Eukaryota	plant
Vibrio aestuarianus	Prokaryota	unknown
Vibrio alginolyticus	Prokaryota	animal/human
Vibrio anguillarum	Prokaryota	animal
Vibrio campbellii	Prokaryota	animal
Vibrio cholerae	Prokaryota	human
Vibrio cincinnatiensis	Prokaryota	unknown
Vibrio fluvialis	Prokaryota	human
Vibrio furnissii	Prokaryota	human
Vibrio harveyi	Prokaryota	animal/human
Vibrio mimicus	Prokaryota	human
Vibrio parahaemolyticus	Prokaryota	human
Vibrio tasmaniensis	Prokaryota	animal
Vibrio vulnificus	Prokaryota	animal/human
Vittaforma corneae	Eukaryota	unknown
Wickerhamomyces anomalus	Eukaryota	unknown
Winkia neuii	Prokaryota	unknown
Wolinella succinogenes	Prokaryota	unknown
Xanthomonas albilineans	Prokaryota	plant
Xanthomonas axonopodis	Prokaryota	plant
Xanthomonas campestris	Prokaryota	plant
Xanthomonas citri	Prokaryota	plant
Xanthomonas euvesicatoria	Prokaryota	plant
Xanthomonas hortorum	Prokaryota	plant
Xanthomonas oryzae	Prokaryota	plant
Xanthomonas translucens	Prokaryota	plant
Xenoacremonium recifei	Eukaryota	unknown
Xenorhabdus nematophila	Prokaryota	unknown
Xylella fastidiosa	Prokaryota	plant
Yarrowia lipolytica	Eukaryota	unknown
Yersinia bercovieri	Prokaryota	unknown
Yersinia enterocolitica	Prokaryota	animal/human
Yersinia frederiksenii	Prokaryota	unknown
Yersinia intermedia	Prokaryota	unknown
Yersinia kristensenii	Prokaryota	human
Yersinia mollaretii	Prokaryota	unknown
Yersinia pestis	Prokaryota	animal/human
Yersinia pseudotuberculosis	Prokaryota	human
Yersinia rohdei	Prokaryota	unknown
Yersinia ruckeri	Prokaryota	animal
Zymoseptoria tritici	Eukaryota	plant

## Sheet: Information source
PHI-base	http://www.phi-base.org/
NIASGBdb	https://www.gene.affrc.go.jp/databases-micro_pl_diseases_en.php
PhytoPath	http://www.phytopathdb.org/pathogens_eg/
MicroPhenoDB	http://lilab2.sysu.edu.cn/microphenodb/#/download
PATRIC	https://www.patricbrc.org/
National Pathogen Collection of China	https://www.nprc.org.cn/
Japan NARO	https://www.gene.affrc.go.jp/databases-micro_pl_diseases_en.php
T16 Nationalarchives in UK	http://webarchive.nationalarchives.gov.uk/20121206154522/http://www.bis.gov.uk/assets/foresight/docs/infectious-diseases/t16.pdf
