# Supplementary material for: Tackling Soil ARG‐Carrying Pathogens with Global‐Scale Metagenomics
Source: Adv Sci (Weinh). 2023 Jul 9;10(26):2301980. doi: 10.1002/advs.202301980 (PMC10502870; doi:10.1002/advs.202301980)
Supplement: Supplementary file 4 — Supporting Information [file ADVS-10-2301980-s004.xlsx]

## Sheet: ARGs within APs
ARGs_subtype
beta.lactam__SHV.38
beta.lactam__OXA.55
beta.lactam__SHV.77
beta.lactam__KPC.4
beta.lactam__OXA.379
beta.lactam__NDM.8
beta.lactam__IMP.35
beta.lactam__OXA.375
beta.lactam__IMP.31
beta.lactam__OXA.96
beta.lactam__CMY.65
beta.lactam__OXA.26
fusaric.acid__fusB
beta.lactam__OXA.97
beta.lactam__SHV.143
beta.lactam__OXA.313
beta.lactam__VIM.4
beta.lactam__OXA.130
beta.lactam__OXA.104
beta.lactam__OXA.384
beta.lactam__VIM.10
beta.lactam__CTX.M.2
beta.lactam__OXA.128
beta.lactam__SHV.140
beta.lactam__OXA.164
beta.lactam__KPC.2
beta.lactam__OXA.78
beta.lactam__OXA.56
beta.lactam__OXA.242
beta.lactam__OXA.17
beta.lactam__CTX.M.32
beta.lactam__SME.1
aminoglycoside__aph.3...VII
beta.lactam__OXA.106
trimethoprim__dfrA24
beta.lactam__OXA.166
beta.lactam__OXA.170
beta.lactam__OXA.70
beta.lactam__VIM.28
beta.lactam__OXA.107
beta.lactam__OXA.121
aminoglycoside__rmtF
beta.lactam__SHV.168
beta.lactam__IMP.43
beta.lactam__SHV.51
beta.lactam__SHV.52
beta.lactam__CMY.21
beta.lactam__OXA.201
beta.lactam__GES.3
beta.lactam__OXA.11
beta.lactam__CTX.M.83
beta.lactam__VIM.1
trimethoprim__dfrA23
beta.lactam__IMP.29
beta.lactam__OXA.146
beta.lactam__OXA.79
beta.lactam__SHV.50
beta.lactam__OXA.192
beta.lactam__VIM.23
beta.lactam__SHV.24
beta.lactam__NDM.16
beta.lactam__VIM.24
beta.lactam__NDM.15
beta.lactam__SHV.154
beta.lactam__TEM.160
beta.lactam__OXA.63
macrolide.lincosamide.streptogramin__ermN
beta.lactam__VIM.16
beta.lactam__NDM.17
beta.lactam__CMY.16
beta.lactam__OXA.58
beta.lactam__KPC.12
beta.lactam__CTX.M.103
trimethoprim__dfrA10
aminoglycoside__rmtA
beta.lactam__OXA.390
beta.lactam__IMP.1
beta.lactam__OXA.101
beta.lactam__OXA.142
beta.lactam__SHV.157
beta.lactam__IMP.20
beta.lactam__IND.1
beta.lactam__OXA.179
beta.lactam__KPC.7
beta.lactam__GES.17
beta.lactam__SHV.128
beta.lactam__TEM.52
beta.lactam__CTX.M.56
beta.lactam__OXA.172
beta.lactam__OXA.380
beta.lactam__OXA.75
beta.lactam__CTX.M.34
beta.lactam__KPC.13
beta.lactam__OXA.35
beta.lactam__SHV.153
fosfomycin__fosC
beta.lactam__OXA.131
beta.lactam__IMI.4
beta.lactam__GES.12
beta.lactam__VEB.2
beta.lactam__VEB.5
beta.lactam__KPC.17
beta.lactam__IMP.8
beta.lactam__CTX.M.121
beta.lactam__IND.8
beta.lactam__CTX.M.25
beta.lactam__OXA.161
beta.lactam__OXA.239
beta.lactam__OXA.206
beta.lactam__IND.10
beta.lactam__CTX.M.130
beta.lactam__CTX.M.85
beta.lactam__NDM.3
beta.lactam__VIM.2
beta.lactam__PDC.2
beta.lactam__CTX.M.19
beta.lactam__CTX.M.28
beta.lactam__CTX.M.60
beta.lactam__PER.5
beta.lactam__CTX.M.41
beta.lactam__IMP.7
beta.lactam__OXA.237
beta.lactam__IMP.4
beta.lactam__PDC.4
polymyxin__mcr.1.3
beta.lactam__OXA.356
beta.lactam__DHA.7
beta.lactam__OXA.176
beta.lactam__IND.14
beta.lactam__NDM.19
beta.lactam__IMP.44
beta.lactam__NDM.14
beta.lactam__CTX.M.142
beta.lactam__IND.15
beta.lactam__NDM.20
beta.lactam__CTX.M.54
beta.lactam__OXA.25
beta.lactam__SME.2
beta.lactam__CTX.M.113
beta.lactam__SME.5
beta.lactam__SHV.64
beta.lactam__CTX.M.102
beta.lactam__CTX.M.99
beta.lactam__SHV.48
beta.lactam__OXA.47
polymyxin__mcr.1.7
beta.lactam__PSE.4
beta.lactam__SHV.109
beta.lactam__NDM.13
beta.lactam__SME.3
beta.lactam__OXA.139
beta.lactam__CTX.M.92
beta.lactam__OXA.113
beta.lactam__OXA.111
polymyxin__mcr.1.4
polymyxin__icr.Mc
beta.lactam__IMP
beta.lactam__SHV.63
beta.lactam__OXA.61
beta.lactam__PER.4
beta.lactam__SME.4
beta.lactam__NDM.12
beta.lactam__CTX.M.126
beta.lactam__CTX.M.105
beta.lactam__OXA.4
beta.lactam__IMP.32
beta.lactam__ccrA
vancomycin__vanT
beta.lactam__OXA.32
beta.lactam__OXA.236
beta.lactam__GES.4
beta.lactam__OXA.184
beta.lactam__CMY.44
beta.lactam__NMC.A
beta.lactam__CARB.9
beta.lactam__OXA.28
beta.lactam__CTX.M.129
beta.lactam__CTX.M.42
beta.lactam__SHV.71
beta.lactam__OXA.251
beta.lactam__CTX.M.106
beta.lactam__OXA.84
beta.lactam__SRT.2
chloramphenicol__catS
beta.lactam__CMY.4
polymyxin__mcr.1.9
beta.lactam__IMP.12
beta.lactam__VIM.13
beta.lactam__NDM.2
beta.lactam__CTX.M.26
beta.lactam__Toho.1
beta.lactam__OXA.116
beta.lactam__LEN.20
beta.lactam__OXA.230
beta.lactam__VEB.8
beta.lactam__CTX.M.1
beta.lactam__OXA.117
beta.lactam__OXA.19
beta.lactam__IMI.2
beta.lactam__OXA.200
beta.lactam__SHV.105
beta.lactam__VEB.3
beta.lactam__IND.7
beta.lactam__KLUY.4
beta.lactam__VIM.7
beta.lactam__VIM.34
beta.lactam__VEB.6
beta.lactam__IMP.13
beta.lactam__MIR.3
beta.lactam__CTX.M.20
beta.lactam__CTX.M.111
beta.lactam__LEN.23
beta.lactam__GES.20
beta.lactam__OXA.23
beta.lactam__PDC.10
beta.lactam__KPC.5
beta.lactam__GES.5
macrolide.lincosamide.streptogramin__vgbB
beta.lactam__CTX.M.134
beta.lactam__CMY.102
beta.lactam__KPC.10
beta.lactam__ROB.1
beta.lactam__IMI.3
beta.lactam__CMY.40
beta.lactam__SHV.46
beta.lactam__NDM.10
beta.lactam__IND.9
beta.lactam__OXA.13
beta.lactam__mecR1
macrolide.lincosamide.streptogramin__erm.34.
beta.lactam__LEN.5
beta.lactam__IMP.38
beta.lactam__LEN.18
beta.lactam__CTX.M.152
beta.lactam__CTX.M.59
beta.lactam__GES.21
beta.lactam__TEM.33
beta.lactam__FOX.4
beta.lactam__CTX.M.58
beta.lactam__CMY.87
beta.lactam__IMP.42
polymyxin__mcr.1.8
aminoglycoside__rmtD
beta.lactam__CTX.M.89
beta.lactam__OXA.48
beta.lactam__BEL.3
beta.lactam__KPC.1
beta.lactam__CTX.M.63
beta.lactam__CTX.M.131
beta.lactam__TEM.104
beta.lactam__IMP.41
beta.lactam__CTX.M.43
beta.lactam__TEM.47
beta.lactam__GES.19
beta.lactam__VIM.26
beta.lactam__OXA.225
beta.lactam__MUS.1
beta.lactam__OXA.322
beta.lactam__PDC.9
beta.lactam__CMY.13
beta.lactam__KPC.11
beta.lactam__SHV.152
beta.lactam__OXA.360
beta.lactam__CMY.43
beta.lactam__OXA.147
beta.lactam__IND.12
beta.lactam__IMP.15
polymyxin__eptA
beta.lactam__IMP.5
beta.lactam__cephalosporinase.DHA.2
beta.lactam__OXA.181
beta.lactam__CMY.55
beta.lactam__CARB.12
beta.lactam__CTX.M.141
beta.lactam__class.D.beta.lactamase
beta.lactam__OXA.210
beta.lactam__PDC.1
beta.lactam__VEB.4
macrolide.lincosamide.streptogramin__ermH
beta.lactam__FOX.1
trimethoprim__dfrA25
beta.lactam__TUS.1
trimethoprim__dfrA19
beta.lactam__IMP.40
aminoglycoside__rmtB
beta.lactam__SHV.135
beta.lactam__OXA.229
beta.lactam__CARB.3
beta.lactam__OXA.87
beta.lactam__TEM.93
beta.lactam__PDC.8
beta.lactam__OXA.326
beta.lactam__LEN.17
beta.lactam__LEN.19
beta.lactam__FOX.3
beta.lactam__OXA.244
beta.lactam__CTX.M.91
beta.lactam__CAZ.7
unclassified__cystathionine.beta.lyase.patB
beta.lactam__LEN.2
beta.lactam__SHV.167
beta.lactam__CTX.M.12
beta.lactam__IND.5
beta.lactam__CMY.29
beta.lactam__CTX.M.94
beta.lactam__SRT.1
beta.lactam__OXA.207
beta.lactam__CARB.7
beta.lactam__IMP.2
beta.lactam__CMY.32
beta.lactam__NPS.1
beta.lactam__CTX.M.68
beta.lactam__PDC.6
beta.lactam__PDC.7
beta.lactam__TEM.120
beta.lactam__KPC.15
beta.lactam__IMP.33
polymyxin__mcr.1.5
beta.lactam__CTX.M.15
beta.lactam__CMY.111
beta.lactam__GES.13
beta.lactam__OXA.72
beta.lactam__TEM.48
beta.lactam__IMP.27
beta.lactam__OXA.329
beta.lactam__OXA.43
beta.lactam__IMP.21
beta.lactam__CMY.31
beta.lactam__TEM.72
beta.lactam__CTX.M.82
beta.lactam__TEM.49
aminoglycoside__aac.6...30.aac.6...Ib.
beta.lactam__LEN.16
beta.lactam__TEM.82
beta.lactam__GES.14
beta.lactam__CTX.M.40
polymyxin__mcr.2.1
beta.lactam__OXA.351
beta.lactam__OXA.162
aminoglycoside__ant.4...IIa
unclassified__16S.rRNA.methylase
beta.lactam__blaB
beta.lactam__CTX.M.16
beta.lactam__IND.3
beta.lactam__SHV.93
beta.lactam__CMY.22
macrolide.lincosamide.streptogramin__lmrA
beta.lactam__IMP.11
quinolone__qnrA
beta.lactam__TEM.176
beta.lactam__IMP.22
beta.lactam__TEM.151
beta.lactam__OXA.1
beta.lactam__SHV.42
beta.lactam__OXA.258
beta.lactam__TEM.158
beta.lactam__DHA.5
beta.lactam__IMP.19
beta.lactam__SHV.121
beta.lactam__CTX.M.78
beta.lactam__IMP.9
beta.lactam__OXA.354
beta.lactam__IMP.28
aminoglycoside__aph.3....IV
beta.lactam__OXA.332
beta.lactam__CMY.51
beta.lactam__GIM.1
beta.lactam__TEM.142
beta.lactam__OXA.370
beta.lactam__OXA.232
beta.lactam__TEM.11
beta.lactam__PER.3
beta.lactam__OXA.325
polymyxin__mcr.2.2
beta.lactam__IMP.14
beta.lactam__CMY.98
beta.lactam__ACT.21
macrolide.lincosamide.streptogramin__ereB
beta.lactam__CMY.2
beta.lactam__CMY.103
polymyxin__mcr.1.6
beta.lactam__CMY.10
beta.lactam__OXA.349
beta.lactam__SHV.37
beta.lactam__CTX.M.38
beta.lactam__OXA.352
beta.lactam__TEM.10
beta.lactam__CMY.80
beta.lactam__CMY.61
beta.lactam__OXA.141
beta.lactam__PDC.5
beta.lactam__OXA.257
beta.lactam__MIR.1
beta.lactam__CTX.M.31
beta.lactam__blaI
beta.lactam__BEL.2
beta.lactam__ACT.14
beta.lactam__OXA.134
beta.lactam__IND.4
beta.lactam__CMY.99
aminoglycoside__aph.2....Ie
beta.lactam__OXA.250
beta.lactam__MOX.1
beta.lactam__CTX.M.4
beta.lactam__OXA.57
beta.lactam__OXA.335
aminoglycoside__aph.2....IV
beta.lactam__OXA.328
beta.lactam__TEM.198
beta.lactam__TEM.111
beta.lactam__TEM.81
beta.lactam__TEM.45
beta.lactam__OXA.355
beta.lactam__OXA.10
beta.lactam__CARB.6
beta.lactam__OXA.278
beta.lactam__OXA.62
beta.lactam__IMP.37
beta.lactam__DHA.6
beta.lactam__LCR.1
beta.lactam__OXA.357
beta.lactam__blaR1
beta.lactam__CTX.M.55
beta.lactam__CTX.M.112
beta.lactam__PSE.1
beta.lactam__ACT.1
beta.lactam__OXA.59
beta.lactam__CTX.M.7
beta.lactam__SHV.134
beta.lactam__FOX.7
beta.lactam__IMP.24
beta.lactam__OXA.178
beta.lactam__CARB.8
beta.lactam__SHV.6
beta.lactam__KLUG.1
beta.lactam__SHV.12
beta.lactam__CTX.M.147
beta.lactam__OXA.46
beta.lactam__OXA.213
beta.lactam__CMY.73
beta.lactam__OXA.42
aminoglycoside__ant.3....Ih.aac.6...IId
beta.lactam__FOX.8
beta.lactam__CTX.M.137
beta.lactam__GES.15
beta.lactam__SHV.70
beta.lactam__IMP.18
trimethoprim__dfrA14
beta.lactam__CMY.79
beta.lactam__CTX.M.84
beta.lactam__TEM.143
beta.lactam__OCH.2
beta.lactam__SHV.1
macrolide.lincosamide.streptogramin__vgbA
vancomycin__vanN
beta.lactam__SHV.112
chloramphenicol__catD
beta.lactam__CTX.M.53
aminoglycoside__aac.3..Ib.aac.6...Ib
beta.lactam__OXA.331
beta.lactam__OXA.350
beta.lactam__TEM.132
beta.lactam__OXA.348
beta.lactam__KPC.16
trimethoprim__dfrA7
tetracycline__tetD
aminoglycoside__aph.3...V
beta.lactam__CMY.9
multidrug__qacA
beta.lactam__CMY.41
beta.lactam__CMY.37
beta.lactam__OXA.361
beta.lactam__OXA.323
beta.lactam__OXA.129
beta.lactam__CMY.1
beta.lactam__OXA.334
beta.lactam__OXY.4
beta.lactam__OXA.211
beta.lactam__CTX.M.5
beta.lactam__TEM.22
beta.lactam__OXA.330
tetracycline__tet37
beta.lactam__CMY.11
beta.lactam__OXA.67
fusidic.acid__fusH
beta.lactam__SHV.137
beta.lactam__TEM.163
beta.lactam__ACT.5
beta.lactam__TEM.133
beta.lactam__MIR.8
trimethoprim__dfrA17
bacitracin__bcrC
beta.lactam__OXA.228
vancomycin__vanU
beta.lactam__TEM.167
beta.lactam__CMY.64
beta.lactam__TEM.80
beta.lactam__SIM.1
beta.lactam__CMY.74
beta.lactam__LEN.1
tetracycline__tetJ
beta.lactam__OXA.358
trimethoprim__dfrA5
beta.lactam__CTX.M.75
beta.lactam__OXA.353
beta.lactam__CTX.M.74
beta.lactam__TEM.131
beta.lactam__TEM.87
beta.lactam__TEM.126
beta.lactam__OXA.15
beta.lactam__CTX.M.132
trimethoprim__dfrA20
beta.lactam__OXA.327
spectinomycin__spcN
quinolone__qnrS
beta.lactam__OXA.215
beta.lactam__ACT.20
beta.lactam__OXA.247
beta.lactam__TEM.34
aminoglycoside__tunicamycin.resistance.protein
beta.lactam__TEM.168
beta.lactam__IMP.16
trimethoprim__dfrA15
tetracycline__tetX5
beta.lactam__RTG.5
unclassified__two.component.system_response.regulator.EvgA
beta.lactam__KHM.1
beta.lactam__TEM.28
beta.lactam__OXA.54
beta.lactam__FOX.2
beta.lactam__OCH.8
beta.lactam__SHV
beta.lactam__TEM.86
beta.lactam__MIR.2
beta.lactam__OXA.114
beta.lactam__OCH.4
beta.lactam__CTX.M.14
beta.lactam__OXA.173
macrolide.lincosamide.streptogramin__ermS
trimethoprim__dfrA13
beta.lactam__TEM.152
tetracycline__tetE
beta.lactam__AER.1
beta.lactam__TEM.79
beta.lactam__OXA.86
beta.lactam__LEN.15
beta.lactam__DHA.12
beta.lactam__OXA.5
beta.lactam__OCH.5
beta.lactam__OXA.18
beta.lactam__OXA.324
beta.lactam__ACT.2
beta.lactam__TEM.189
beta.lactam__OXA.333
tetracycline__tetX4
trimethoprim__dfrA16
beta.lactam__PER.2
beta.lactam__CTX.M.35
beta.lactam__OXY.3
beta.lactam__TEM.85
beta.lactam__TEM.141
beta.lactam__VEB.7
beta.lactam__VEB.1
beta.lactam__OXA.34
beta.lactam__OXA.214
beta.lactam__FOX.9
beta.lactam__OXA.226
sulfonamide__sul3
beta.lactam__TEM.166
beta.lactam__TEM.30
beta.lactam__PER.1
beta.lactam__OXA.37
beta.lactam__TEM.149
unclassified__mycinamicin.resistance.protein.myrB
aminoglycoside__aac.3..IX
beta.lactam__MOX.2
beta.lactam__TEM.94
trimethoprim__dfrA21
aminoglycoside__aac.3..VIII
beta.lactam__CMY.39
beta.lactam__SHV.39
beta.lactam__CARB.5
beta.lactam__ACT.16
beta.lactam__OXA.118
beta.lactam__SHV.4
beta.lactam__ACT.23
beta.lactam__TEM.112
beta.lactam__TEM.105
beta.lactam__CGB.1
beta.lactam__TEM.136
beta.lactam__OXA.205
beta.lactam__CTX.M.122
beta.lactam__SHV.5
beta.lactam__MOX.3
beta.lactam__TEM.147
beta.lactam__TEM.137
beta.lactam__OXY.5
macrolide.lincosamide.streptogramin__vatA
beta.lactam__PER.7
beta.lactam__FOX.5
beta.lactam__OXA.243
aminoglycoside__viomycin.phosphotransferase
tetracycline__tcr3
beta.lactam__TEM.57
macrolide.lincosamide.streptogramin__erm.31.
beta.lactam__PER.6
beta.lactam__OXA.212
macrolide.lincosamide.streptogramin__vatD
beta.lactam__SHV.41
beta.lactam__MOX.5
aminoglycoside__aac.3..X
macrolide.lincosamide.streptogramin__msrC
beta.lactam__TEM.139
aminoglycoside__ant.4...Ia
beta.lactam__TEM.130
macrolide.lincosamide.streptogramin__vatC
beta.lactam__CfxA2
beta.lactam__OKP.A
beta.lactam__CMY.26
beta.lactam__OXA.36
multidrug__pmrA
macrolide.lincosamide.streptogramin__vgaD
beta.lactam__LEN.21
beta.lactam__CMY.19
beta.lactam__CMY.100
beta.lactam__OXA.119
beta.lactam__OXA.359
beta.lactam__TEM.114
beta.lactam__MOX.7
beta.lactam__MOX.6
trimethoprim__dfrB1
beta.lactam__OXY.2
macrolide.lincosamide.streptogramin__mphA
aminoglycoside__ant.2....I
beta.lactam__RTG.4
beta.lactam__TEM.134
beta.lactam__TEM.197
beta.lactam__CAZ.6
beta.lactam__OXA.85
beta.lactam__SMB.1
aminoglycoside__aac.3..VI
beta.lactam__TEM.88
multidrug__ceoA
chloramphenicol__chloramphenicol.and.florfenicol.exporter
polymyxin__mcr.4
beta.lactam__CFE.1
beta.lactam__TEM.70
beta.lactam__TEM.159
beta.lactam__MIR.6
multidrug__mexG
beta.lactam__TEM.145
beta.lactam__TEM.185
beta.lactam__CTX.M
beta.lactam__OXA.163
beta.lactam__MOX.4
beta.lactam__TEM.213
beta.lactam__OXA.20
multidrug__sdeY
aminoglycoside__streptothricin.acetyltransferase
chloramphenicol__catQ
beta.lactam__OXA.21
beta.lactam__TEM.60
tetracycline__tet39
beta.lactam__TEM.107
vancomycin__vanW
beta.lactam__OXA.53
unclassified__tmrB
trimethoprim__dfrA12
beta.lactam__CAZ.2
beta.lactam__OXA.3
beta.lactam__ACT.19
beta.lactam__LRA.13
aminoglycoside__aac.3..VII
beta.lactam__SHV.53
beta.lactam__TEM.55
beta.lactam__TEM.211
aminoglycoside__aph.2....II
beta.lactam__TEM.148
beta.lactam__TEM.102
beta.lactam__LRA.2
beta.lactam__TEM.194
beta.lactam__TEM.186
tetracycline__tetX
aminoglycoside__aac.3..II
beta.lactam__TEM.43
beta.lactam__OKP.B
polymyxin__mcr.3
beta.lactam__OXA.2
beta.lactam__OXA.209
beta.lactam__OXA.29
beta.lactam__GOB.1
beta.lactam__CfxA3
beta.lactam__OXA.309
beta.lactam__TEM.144
beta.lactam__TEM.40
tetracycline__tetX6
macrolide.lincosamide.streptogramin__lmrP
chloramphenicol__cmrA
multidrug__mexH
polymyxin__icr.Mo
macrolide.lincosamide.streptogramin__oleB
macrolide.lincosamide.streptogramin__srmB
beta.lactam__mecI
multidrug__mtrE
multidrug__bpeE
multidrug__adeA
unclassified__thiostrepton.resistance.methylase.tsnR
tetracycline__tetY
multidrug__adeC
beta.lactam__TEM.77
macrolide.lincosamide.streptogramin__vatE
tetracycline__tet31
macrolide.lincosamide.streptogramin__ereA
tetracycline__tetS
beta.lactam__LRA.8
beta.lactam__PBP.2X
beta.lactam__mecA
beta.lactam__ACT.13
beta.lactam__TEM.54
chloramphenicol__catA
beta.lactam__TEM.109
trimethoprim__dfrA22
beta.lactam__FONA.6
beta.lactam__TEM.121
tetracycline__tetG
beta.lactam__CMY.78
macrolide.lincosamide.streptogramin__tlcC
beta.lactam__TEM.125
trimethoprim__dfrA1
aminoglycoside__aadB
beta.lactam__LRA.17
beta.lactam__TEM.53
multidrug__opmD
beta.lactam__TEM.95
multidrug__ykkC
beta.lactam__TEM.201
beta.lactam__TEM.76
beta.lactam__OXA.120
tetracycline__tetK
macrolide.lincosamide.streptogramin__vgaE
macrolide.lincosamide.streptogramin__erm.33.
macrolide.lincosamide.streptogramin__vgaA
beta.lactam__TEM.90
tetracycline__tetB
carbomycin__carA
macrolide.lincosamide.streptogramin__ermE
beta.lactam__TEM.108
beta.lactam__TEM.156
macrolide.lincosamide.streptogramin__erm.39.
beta.lactam__OXA.92
beta.lactam__TEM.127
macrolide.lincosamide.streptogramin__erm.41.
macrolide.lincosamide.streptogramin__mphC
macrolide.lincosamide.streptogramin__ermO
aminoglycoside__streptomycin.resistance.protein
macrolide.lincosamide.streptogramin__vgaB
beta.lactam__blaZ
beta.lactam__TEM.193
vancomycin__vanG
chloramphenicol__cmlA
vancomycin__vanM
macrolide.lincosamide.streptogramin__vatG
aminoglycoside__aph.2....III
aminoglycoside__aad.6.
beta.lactam__OXY.1
aminoglycoside__bifunctional.aminoglycoside.N.acetyltransferase.and.aminoglycoside.phosphotransferase
macrolide.lincosamide.streptogramin__erm.38.
macrolide.lincosamide.streptogramin__lmrB
bleomycin__bleO
beta.lactam__TEM.67
beta.lactam__LRA.1
beta.lactam__class.B.beta.lactamase
macrolide.lincosamide.streptogramin__erm.36.
beta.lactam__TEM.153
multidrug__ykkD
beta.lactam__TEM.190
tetracycline__tetQ
beta.lactam__OXA.9
beta.lactam__TEM.83
tetracycline__tetZ
beta.lactam__OXA.12
tetracycline__tet35
vancomycin__vanY
macrolide.lincosamide.streptogramin__msrA
aminoglycoside__aadK
macrolide.lincosamide.streptogramin__mphB
tetracycline__tetX3
beta.lactam__TEM.146
chloramphenicol__chloramphenicol.and.florfenicol.resistance.gene
beta.lactam__PBP.1A
beta.lactam__TEM.124
aminoglycoside__aac.6...31
beta.lactam__LRA.5
multidrug__smeC
beta.lactam__TEM.216
beta.lactam__OXA.50
macrolide.lincosamide.streptogramin__ermT
vancomycin__vanZ
tetracycline__tet32
tetracycline__tet41
beta.lactam__JOHN.1
beta.lactam__PBP.1B
beta.lactam__TEM.182
aminoglycoside__ant.9..I
tetracycline__tetX1
beta.lactam__TEM.183
beta.lactam__TEM.169
tetracycline__tetH
vancomycin__vanB
multidrug__abeS
macrolide.lincosamide.streptogramin__erm.35.
macrolide.lincosamide.streptogramin__oleD
beta.lactam__TEM.208
beta.lactam__TEM.162
beta.lactam__TEM.101
aminoglycoside__aph.4..I
unclassified__antibiotic.resistance.rRNA.adenine.methyltransferase
multidrug__adeK
vancomycin__vanE
vancomycin__vanC
puromycin__puromycin.resistance.protein
chloramphenicol__floR
chloramphenicol__catB
beta.lactam__TEM.154
macrolide.lincosamide.streptogramin__mgtA
beta.lactam__TEM.29
aminoglycoside__aac.6...II
beta.lactam__ampC
multidrug__mexY
macrolide.lincosamide.streptogramin__ermX
multidrug__oprJ
beta.lactam__fmtC
tetracycline__tetX2
multidrug__mepA
beta.lactam__TEM.177
beta.lactam__TEM.78
multidrug__smeF
multidrug__mdtO
macrolide.lincosamide.streptogramin__vatB
beta.lactam__TEM.96
beta.lactam__LRA.12
tetracycline__tet40
beta.lactam__TEM.188
beta.lactam__TEM.21
beta.lactam__LRA.19
beta.lactam__THIN.B
tetracycline__tet44
multidrug__opcM
multidrug__qacB
quinolone__norB
multidrug__smeE
aminoglycoside__aac.3..IIIa
tetracycline__tetO
beta.lactam__TEM.128
multidrug__qacEdelta1
multidrug__qacG
multidrug__cmeB
multidrug__adeJ
macrolide.lincosamide.streptogramin__lnuB
multidrug__mdtP
macrolide.lincosamide.streptogramin__ermG
fosfomycin__fosX
tetracycline__tetR
trimethoprim__dfrB6
multidrug__oprA
macrolide.lincosamide.streptogramin__erm.TR.
trimethoprim__dfrB3
vancomycin__vanD
macrolide.lincosamide.streptogramin__ermA
beta.lactam__TEM.123
quinolone__qnrB
multidrug__norA
chloramphenicol__chloramphenicol.exporter
macrolide.lincosamide.streptogramin__ermF
beta.lactam__TEM.113
chloramphenicol__cat_chloramphenicol.acetyltransferase
beta.lactam__TEM.184
macrolide.lincosamide.streptogramin__lnuA
tetracycline__tet34
tetracycline__tet36
beta.lactam__penA
macrolide.lincosamide.streptogramin__mefA
aminoglycoside__aph.3...IIb
multidrug__mdtN
beta.lactam__LRA.9
multidrug__acrF
beta.lactam__metallo.beta.lactamase
aminoglycoside__aac.6...I
aminoglycoside__aadA
tetracycline__tetW
aminoglycoside__aph.3....I
sulfonamide__sul2
trimethoprim__dfrB2
bleomycin__bleomycin.resistance.protein
sulfonamide__sul4
aminoglycoside__aph.6..I
macrolide.lincosamide.streptogramin__ermB
aminoglycoside__aad.9.
unclassified__rpsD_.ramA_or_sud2.
multidrug__smeB
beta.lactam__TEM.138
fosfomycin__fosA
multidrug__adeB
multidrug__amrB
multidrug__mdtD
aminoglycoside__aph.3.....III
beta.lactam__TEM.209
sulfonamide__sul1
macrolide.lincosamide.streptogramin__lsa
multidrug__smeD
beta.lactam__TEM.157
tetracycline__tet43
beta.lactam__TEM.106
beta.lactam__TEM.195
quinolone__mfpA
macrolide.lincosamide.streptogramin__ermC
multidrug__EmrB.QacA.family.major.facilitator.transporter
aminoglycoside__aac.3..IV
beta.lactam__TEM.63
beta.lactam__OXA.22
multidrug__oprC
tetracycline__tetracycline_resistance_protein
tetracenomycin_C__tcmA
multidrug__mexC
aminoglycoside__aadE
beta.lactam__LRA.3
tetracycline__tetV
beta.lactam__FEZ.1
aminoglycoside__aac.3..I
tetracycline__tetP
multidrug__emrD
multidrug__mdtA
multidrug__mdtE
aminoglycoside__aadD
beta.lactam__OXA.60
beta.lactam__class.C.beta.lactamase
aminoglycoside__aph.3...I
tetracycline__tetL
multidrug__mdtM
multidrug__mdtF
quinolone__abaQ
unclassified__truncated.putative.response.regulator.ArlR
tetracycline__tetT
unclassified__sdiA
tetracycline__tetM
multidrug__mexD
fosfomycin__fosB
multidrug__bpeF
unclassified__DNA.binding_protein_H.NS
quinolone__qepA
beta.lactam__TEM.6
multidrug__mexA
vancomycin__vanH
macrolide.lincosamide.streptogramin__macA
vancomycin__vanA
bacitracin__bcrA
multidrug__major_facilitator_superfamily_transporter
aminoglycoside__aac.2...I
multidrug__mdtH
multidrug__mdtG
multidrug__acrA
tetracycline__tetA
beta.lactam__class.A.beta.lactamase
multidrug__oprN
multidrug__mdfA
multidrug__ceoB
kasugamycin__kasugamycin.resistance.protein.ksgA
multidrug__mdtL
unclassified__cob.I.alamin.adenolsyltransferase
multidrug__oprM
tetracycline__otrA
multidrug__mexB
multidrug__emrA
polymyxin__mcr.5
unclassified__DNA.binding.transcriptional.regulator.gadX
beta.lactam__TEM.178
beta.lactam__TEM.75
beta.lactam__TEM.187
multidrug__mexI
rifamycin__rifampin.monooxygenase
beta.lactam__TEM.171
multidrug__TolC
beta.lactam__TEM.89
multidrug__emrB
multidrug__emrK
beta.lactam__TEM.118
polymyxin__arnA
multidrug__mexE
unclassified__bacterial.regulatory.protein.LuxR
multidrug__mexT
beta.lactam__TEM.91
unclassified__cAMP.regulatory.protein
multidrug__bicyclomycin.multidrug_efflux_protein_bcr
vancomycin__vanX
multidrug__emrE
multidrug__mdtK
beta.lactam__TEM.205
fosmidomycin__rosB
rifamycin__ADP.ribosylating.transferase_arr
multidrug__mexW
multidrug__acrB
fosmidomycin__rosA
unclassified__transcriptional.regulatory.protein.CpxR.cpxR
vancomycin__vanS
macrolide.lincosamide.streptogramin__macB
multidrug__mdtC
multidrug__multidrug_ABC_transporter
multidrug__multidrug_transporter
beta.lactam__TEM.117
tetracycline__tetC
bacitracin__bacA
beta.lactam__TEM.1
multidrug__mexF
multidrug__mdtB
vancomycin__vanR
