# Supplementary material for: Tackling Soil ARG‐Carrying Pathogens with Global‐Scale Metagenomics
Source: Adv Sci (Weinh). 2023 Jul 9;10(26):2301980. doi: 10.1002/advs.202301980 (PMC10502870; doi:10.1002/advs.202301980)
Supplement: Supplementary file 5 — Supporting Information [file ADVS-10-2301980-s006.xlsx]

## Sheet: Sheet1
Kindom	Species	Total_abundance(CoverM, trimmed_mean)
Bacteria	Achromobacter_piechaudii	8368
Bacteria	Achromobacter_xylosoxidans	23581
Bacteria	Acidaminococcus_fermentans	7
Bacteria	Acinetobacter_baumannii	370
Bacteria	Acinetobacter_calcoaceticus	4761
Bacteria	Acinetobacter_haemolyticus	334
Bacteria	Acinetobacter_johnsonii	127
Bacteria	Acinetobacter_junii	128
Bacteria	Acinetobacter_lwoffii	729
Bacteria	Acinetobacter_nosocomialis	42
Bacteria	Acinetobacter_radioresistens	44
Bacteria	Actinomadura_madurae	418901
Bacteria	Actinomadura_pelletieri	47429
Bacteria	Actinomyces_gerencseriae	33247
Bacteria	Actinomyces_israelii	2
Bacteria	Actinomyces_naeslundii	16
Bacteria	Aerococcus_viridans	816
Bacteria	Aeromonas_caviae	2334
Bacteria	Aeromonas_hydrophila	1595
Bacteria	Aeromonas_salmonicida	2744
Bacteria	Aeromonas_sobria	59
Bacteria	Aeromonas_veronii	609
Bacteria	Aggregatibacter_actinomycetemcomitans	36
Bacteria	Agrobacterium_tumefaciens	603
Bacteria	Agrobacterium_vitis	369
Bacteria	Alcaligenes_faecalis	2223
Bacteria	Alloprevotella_tannerae	78
Bacteria	Amycolatopsis_orientalis	1919
Bacteria	Anaerococcus_lactolyticus	7
Bacteria	Anaerococcus_prevotii	2
Bacteria	Arachnia_propionica	9
Fungi	Aspergillus_clavatus	68
Fungi	Aspergillus_fumigatus	1
Fungi	Aspergillus_glaucus	14
Bacteria	Bacillus_anthracis	285
Bacteria	Bacillus_cereus	286
Bacteria	Bacillus_circulans	70
Bacteria	Bacillus_coagulans	2182
Bacteria	Bacillus_licheniformis	3
Bacteria	Bacillus_mycoides	107
Bacteria	Bacillus_pumilus	66
Bacteria	Bacillus_subtilis	220
Bacteria	Bacillus_thuringiensis	10
Bacteria	Bacteroides_caccae	1420
Bacteria	Bacteroides_eggerthii	4
Bacteria	Bacteroides_heparinolyticus	3
Bacteria	Bacteroides_thetaiotaomicron	1
Bacteria	Bacteroides_uniformis	17
Bacteria	Bacteroides_zoogleoformans	36
Fungi	Beauveria_bassiana	6
Bacteria	Bilophila_wadsworthia	89
Fungi	Bipolaris_oryzae	2
Fungi	Bipolaris_sorokiniana	17
Bacteria	Blautia_producta	99
Bacteria	Bordetella_avium	241
Bacteria	Bordetella_bronchiseptica	63
Bacteria	Bordetella_parapertussis	5
Bacteria	Bordetella_pertussis	22
Bacteria	Borrelia_persica	26
Bacteria	Brevibacillus_brevis	6
Bacteria	Brevundimonas_diminuta	89
Bacteria	Brevundimonas_vesicularis	173
Bacteria	Brucella_anthropi	1118
Bacteria	Burkholderia_cenocepacia	40625
Bacteria	Burkholderia_cepacia	170839
Bacteria	Burkholderia_contaminans	13203
Bacteria	Burkholderia_glumae	50183
Bacteria	Burkholderia_mallei	31
Bacteria	Burkholderia_pseudomallei	421
Bacteria	Burkholderia_thailandensis	72144
Bacteria	Campylobacter_lari	424
Fungi	Candida_parapsilosis	3
Fungi	Candida_tropicalis	31
Bacteria	Capnocytophaga_cynodegmi	30
Bacteria	Capnocytophaga_gingivalis	2
Bacteria	Cardiobacterium_hominis	41
Bacteria	Cedecea_davisae	6463
Bacteria	Cedecea_lapagei	799
Bacteria	Cedecea_neteri	1854
Bacteria	Cellulosimicrobium_cellulans	10150
Bacteria	Chromobacterium_violaceum	1131
Bacteria	Citrobacter_amalonaticus	500
Bacteria	Citrobacter_braakii	8558
Bacteria	Citrobacter_farmeri	749
Bacteria	Citrobacter_freundii	3851
Bacteria	Citrobacter_koseri	1189
Bacteria	Citrobacter_rodentium	368
Bacteria	Citrobacter_sedlakii	752
Bacteria	Citrobacter_werkmanii	2163
Bacteria	Citrobacter_youngae	3360
Fungi	Cladophialophora_carrionii	8
Fungi	Cladosporium_sphaerospermum	13
Bacteria	Clavibacter_michiganensis	138
Bacteria	Clostridioides_difficile	1304
Bacteria	Clostridium_botulinum	736
Bacteria	Clostridium_butyricum	228
Bacteria	Clostridium_combesii	1188
Bacteria	Clostridium_sporogenes	70
Bacteria	Clostridium_tertium	39
Bacteria	Clostridium_tetani	141
Fungi	Coccidioides_posadasii	482
Fungi	Colletotrichum_acutatum	106
Fungi	Colletotrichum_gloeosporioides	10
Fungi	Colletotrichum_graminicola	3
Fungi	Colletotrichum_higginsianum	28
Fungi	Colletotrichum_lentis	18
Fungi	Colletotrichum_lindemuthianum	5
Fungi	Colletotrichum_trifolii	10
Bacteria	Collinsella_aerofaciens	5
Bacteria	Comamonas_testosteroni	6901
Fungi	Cordyceps_farinosa	16
Bacteria	Corynebacterium_afermentans	47
Bacteria	Corynebacterium_bovis	33
Bacteria	Corynebacterium_minutissimum	190
Bacteria	Corynebacterium_propinquum	200
Bacteria	Corynebacterium_pseudodiphtheriticum	73
Bacteria	Corynebacterium_striatum	108
Bacteria	Corynebacterium_ulcerans	124
Bacteria	Corynebacterium_urealyticum	3149
Bacteria	Corynebacterium_xerosis	7
Bacteria	Cronobacter_sakazakii	564
Bacteria	Cronobacter_universalis	1240
Fungi	Cryphonectria_parasitica	16
Fungi	Cutaneotrichosporon_mucoides	2
Bacteria	Cutibacterium_avidum	67
Bacteria	Cutibacterium_granulosum	14
Bacteria	Cystobacter_fuscus	407
Bacteria	Delftia_acidovorans	38947
Bacteria	Dermatophilus_congolensis	34
Bacteria	Dickeya_dadantii	273
Bacteria	Dickeya_solani	112
Fungi	Dothistroma_septosporum	3
Bacteria	Edwardsiella_hoshinae	280
Bacteria	Edwardsiella_ictaluri	5232
Bacteria	Edwardsiella_tarda	13893
Bacteria	Eggerthella_lenta	142
Bacteria	Eikenella_corrodens	2
Bacteria	Enterobacter_asburiae	49874
Bacteria	Enterobacter_cancerogenus	4636
Bacteria	Enterobacter_cloacae	7891
Bacteria	Enterobacter_hormaechei	8162
Bacteria	Enterococcus_avium	11
Bacteria	Enterococcus_casseliflavus	1
Bacteria	Enterococcus_durans	7698
Bacteria	Enterococcus_faecalis	384
Bacteria	Enterococcus_faecium	5687
Bacteria	Enterococcus_gallinarum	1
Bacteria	Enterococcus_hirae	34
Bacteria	Enterococcus_mundtii	650
Bacteria	Erwinia_amylovora	4677
Bacteria	Escherichia_coli	2940
Bacteria	Eubacterium_limosum	2
Bacteria	Eubacterium_tenue	1121
Bacteria	Ewingella_americana	608
Fungi	Exserohilum_turcicum	46
Bacteria	Faecalicatena_contorta	2
Bacteria	Faecalitalea_cylindroides	3
Bacteria	Filifactor_alocis	12
Bacteria	Finegoldia_magna	67
Bacteria	Fluoribacter_gormanii	3
Fungi	Fusarium_graminearum	3
Fungi	Fusarium_proliferatum	604654
Fungi	Fusarium_virguliforme	11
Bacteria	Fusobacterium_mortiferum	7
Bacteria	Fusobacterium_periodonticum	269
Bacteria	Gemella_morbillorum	50
Bacteria	Glaesserella_parasuis	2
Bacteria	Gordonia_amarae	1336
Bacteria	Gordonia_bronchialis	41
Bacteria	Gordonia_rubripertincta	50
Bacteria	Gordonia_sputi	266
Bacteria	Gordonia_terrae	68
Fungi	Grosmannia_clavigera	173
Bacteria	Hafnia_alvei	284
Bacteria	Klebsiella_aerogenes	2373
Bacteria	Klebsiella_oxytoca	8928
Bacteria	Klebsiella_pneumoniae	8841
Bacteria	Kluyvera_ascorbata	2326
Bacteria	Kluyvera_cryocrescens	2651
Bacteria	Lactobacillus_sp.	18
Bacteria	Lactococcus_lactis	58
Fungi	Lecanicillium_fungicola	4
Bacteria	Legionella_feeleii	11
Bacteria	Legionella_jordanis	4
Bacteria	Legionella_maceachernii	1
Bacteria	Legionella_oakridgensis	8
Bacteria	Legionella_pneumophila	6
Bacteria	Legionella_wadsworthii	1
Bacteria	Leifsonia_aquatica	661
Bacteria	Lelliottia_amnigena	12106
Bacteria	Listeria_ivanovii	11
Bacteria	Listeria_monocytogenes	9
Bacteria	Listeria_welshimeri	5
Fungi	Lomentospora_prolificans	2
Bacteria	Lonsdalea_quercina	219
Bacteria	Lysinibacillus_sphaericus	74
Fungi	Madurella_mycetomatis	1
Fungi	Magnaporthe_oryzae	12
Fungi	Malassezia_furfur	9
Fungi	Malassezia_obtusa	4
Fungi	Malassezia_pachydermatis	4
Fungi	Malassezia_slooffiae	1
Fungi	Malassezia_sympodialis	5
Bacteria	Megasphaera_sp.	2
Fungi	Metarhizium_acridum	1
Fungi	Metarhizium_robertsii	9
Bacteria	Moraxella_catarrhalis	26
Bacteria	Moraxella_caviae	11
Bacteria	Moraxella_cuniculi	3
Bacteria	Moraxella_osloensis	4
Bacteria	Moraxella_ovis	1
Bacteria	Morganella_morganii	49
Bacteria	Mycobacterium_asiaticum	60
Bacteria	Mycobacterium_avium	370
Bacteria	Mycobacterium_celatum	90
Bacteria	Mycobacterium_conspicuum	324
Bacteria	Mycobacterium_genavense	765
Bacteria	Mycobacterium_gordonae	101
Bacteria	Mycobacterium_haemophilum	33
Bacteria	Mycobacterium_kansasii	88
Bacteria	Mycobacterium_malmoense	433
Bacteria	Mycobacterium_marinum	23
Bacteria	Mycobacterium_scrofulaceum	155
Bacteria	Mycobacterium_shimoidei	128
Bacteria	Mycobacterium_simiae	137
Bacteria	Mycobacterium_szulgai	56
Bacteria	Mycobacterium_tuberculosis	58
Bacteria	Mycobacterium_xenopi	96
Bacteria	Mycobacteroides_abscessus	13
Bacteria	Mycobacteroides_chelonae	19
Bacteria	Mycolicibacterium_fortuitum	207
Bacteria	Mycolicibacterium_mucogenicum	234
Bacteria	Mycolicibacterium_peregrinum	33392
Bacteria	Mycolicibacterium_porcinum	353142
Bacteria	Mycolicibacterium_senegalense	614
Bacteria	Mycolicibacterium_smegmatis	1860
Bacteria	Mycoplasma_salivarium	3
Bacteria	Neisseria_elongata	2
Bacteria	Neisseria_gonorrhoeae	1
Bacteria	Neisseria_lactamica	3
Bacteria	Neisseria_meningitidis	2364
Bacteria	Neisseria_mucosa	3
Bacteria	Neisseria_weaveri	1
Fungi	Nigrospora_sphaerica	4
Bacteria	Nocardia_asteroides	296
Bacteria	Nocardia_brasiliensis	5274
Bacteria	Nocardia_farcinica	640608
Bacteria	Nocardia_nova	157
Bacteria	Nocardia_otitidiscaviarum	1780
Bacteria	Nocardia_pseudobrasiliensis	11077
Bacteria	Nocardia_transvalensis	365361
Bacteria	Odoribacter_splanchnicus	52
Bacteria	Oerskovia_turbata	228
Bacteria	Oligella_ureolytica	372
Bacteria	Oligella_urethralis	348
Bacteria	Paenibacillus_larvae	15
Bacteria	Paenibacillus_macerans	35
Bacteria	Paeniclostridium_sordellii	319
Bacteria	Pantoea_agglomerans	13645
Bacteria	Pantoea_ananatis	281
Bacteria	Pantoea_stewartii	164
Bacteria	Parabacteroides_distasonis	97
Bacteria	Parabacteroides_merdae	227
Bacteria	Paraclostridium_bifermentans	2
Bacteria	Pectobacterium_atrosepticum	209
Bacteria	Pectobacterium_carotovorum	4287
Bacteria	Pectobacterium_wasabiae	256
Bacteria	Peptoniphilus_asaccharolyticus	52
Bacteria	Peptostreptococcus_anaerobius	291
Fungi	Phialemoniopsis_curvata	17
Fungi	Phialophora_verrucosa	1
Bacteria	Photorhabdus_luminescens	1
Fungi	Pichia_kudriavzevii	2
Bacteria	Plesiomonas_shigelloides	16
Bacteria	Pluralibacter_gergoviae	4890
Bacteria	Prevotella_bivia	8
Bacteria	Prevotella_buccalis	857
Bacteria	Prevotella_dentalis	1
Bacteria	Prevotella_denticola	9
Bacteria	Prevotella_disiens	1
Bacteria	Prevotella_intermedia	38059
Bacteria	Prevotella_nigrescens	8
Bacteria	Proteus_mirabilis	107
Bacteria	Proteus_vulgaris	497
Bacteria	Providencia_alcalifaciens	24
Bacteria	Providencia_rettgeri	62
Bacteria	Pseudomonas_aeruginosa	5135
Bacteria	Pseudomonas_alcaligenes	4814
Bacteria	Pseudomonas_cichorii	4451
Bacteria	Pseudomonas_fluorescens	219931
Bacteria	Pseudomonas_fuscovaginae	4445
Bacteria	Pseudomonas_oleovorans	1208
Bacteria	Pseudomonas_putida	17672
Bacteria	Pseudomonas_savastanoi	1634
Bacteria	Pseudomonas_stutzeri	11686
Bacteria	Pseudomonas_syringae	5416
Bacteria	Pseudomonas_tolaasii	10387
Bacteria	Pseudonocardia_autotrophica	247302
Bacteria	Pseudoramibacter_alactolyticus	3
Bacteria	Psychrobacter_phenylpyruvicus	119
Fungi	Purpureocillium_lilacinum	37
Bacteria	Rahnella_aquatilis	2775
Bacteria	Ralstonia_pickettii	29123
Bacteria	Ralstonia_solanacearum	18058
Bacteria	Raoultella_ornithinolytica	12974
Bacteria	Rhodococcus_erythropolis	507
Bacteria	Rhodococcus_fascians	21
Bacteria	Rhodococcus_hoagii	303
Bacteria	Rhodococcus_rhodnii	74
Bacteria	Rhodococcus_rhodochrous	109
Fungi	Rhodotorula_glutinis	48
Fungi	Rhodotorula_mucilaginosa	5
Bacteria	Rickettsia_akari	4
Bacteria	Saccharomonospora_viridis	22
Bacteria	Saccharopolyspora_rectivirgula	170
Bacteria	Salmonella_bongori	503
Bacteria	Salmonella_enterica	304
Bacteria	Schaalia_georgiae	29
Bacteria	Schaalia_meyeri	2
Bacteria	Schaalia_odontolytica	8
Fungi	Schizophyllum_commune	37
Fungi	Scopulariopsis_brevicaulis	1
Bacteria	Selenomonas_flueggei	22
Bacteria	Serratia_ficaria	2282
Bacteria	Serratia_marcescens	105600
Bacteria	Serratia_odorifera	442
Bacteria	Serratia_plymuthica	2449
Bacteria	Serratia_proteamaculans	3465
Bacteria	Serratia_rubidaea	683
Bacteria	Shigella_boydii	645
Bacteria	Shigella_dysenteriae	442
Bacteria	Shigella_flexneri	1165
Bacteria	Shigella_sonnei	1214
Bacteria	Sphingomonas_paucimobilis	438
Fungi	Sporothrix_schenckii	5
Bacteria	Staphylococcus_epidermidis	818
Bacteria	Staphylococcus_haemolyticus	762
Bacteria	Staphylococcus_intermedius	2083
Bacteria	Staphylococcus_lugdunensis	2
Bacteria	Staphylococcus_saprophyticus	844
Bacteria	Stenotrophomonas_maltophilia	5015
Bacteria	Streptococcus_agalactiae	3172
Bacteria	Streptococcus_anginosus	1
Bacteria	Streptococcus_iniae	3
Bacteria	Streptococcus_parauberis	2
Bacteria	Streptococcus_salivarius	11
Bacteria	Streptococcus_sp.	5350
Bacteria	Streptococcus_suis	6950
Bacteria	Streptococcus_uberis	15
Bacteria	Streptomyces_scabiei	2724
Bacteria	Streptomyces_turgidiscabies	373085
Bacteria	Sutterella_wadsworthensis	8
Bacteria	Suttonella_indologenes	1
Bacteria	Tatumella_ptyseos	88
Fungi	Thermothielavioides_terrestris	9
Fungi	Trichophyton_mentagrophytes	1
Fungi	Trichosporon_cutaneum	3
Fungi	Trichosporon_inkin	472
Fungi	Trichosporon_ovoides	17
Bacteria	Trueperella_pyogenes	4862
Bacteria	Tsukamurella_paurometabola	39201
Bacteria	Tsukamurella_pulmonis	123
Bacteria	Tsukamurella_tyrosinosolvens	156
Fungi	Ustilago_maydis	3
Fungi	Verticillium_longisporum	104
Bacteria	Vibrio_alginolyticus	4177
Bacteria	Vibrio_cincinnatiensis	5
Bacteria	Vibrio_fluvialis	122
Bacteria	Vibrio_furnissii	19
Bacteria	Vibrio_parahaemolyticus	25
Bacteria	Xanthomonas_albilineans	133
Bacteria	Xanthomonas_axonopodis	8
Bacteria	Xanthomonas_campestris	598
Bacteria	Xanthomonas_citri	285
Bacteria	Xanthomonas_euvesicatoria	374
Bacteria	Xanthomonas_hortorum	136
Bacteria	Xanthomonas_oryzae	82
Bacteria	Xanthomonas_translucens	1417
Bacteria	Xenorhabdus_nematophila	56
Bacteria	Xylella_fastidiosa	4
Bacteria	Yersinia_bercovieri	429
Bacteria	Yersinia_enterocolitica	255
Bacteria	Yersinia_frederiksenii	37
Bacteria	Yersinia_intermedia	388
Bacteria	Yersinia_kristensenii	67
Bacteria	Yersinia_mollaretii	339
Bacteria	Yersinia_rohdei	70
Bacteria	Yersinia_ruckeri	174
