# Supplementary material for: Tackling Soil ARG‐Carrying Pathogens with Global‐Scale Metagenomics
Source: Adv Sci (Weinh). 2023 Jul 9;10(26):2301980. doi: 10.1002/advs.202301980 (PMC10502870; doi:10.1002/advs.202301980)
Supplement: Supplementary file 6 — Supporting Information [file ADVS-10-2301980-s005.xlsx]

## Sheet: Sheet1
Data Name	Band Name Used in Scripts	Layer Group	Original Spatial Resolution	Units	Source	Data type	Notes
WC01 / BIO01 = Annual Mean Temperature	mat	Climate	30 arcsec (≈900m at equator)	ºC	WorldClim2	Continuous	Average for the years 1970-2000
WC12 / BIO12 = Annual Precipitation	map	Climate	30 arcsec (≈900m at equator)	mm	WorldClim2	Continuous	Average for the years 1970-2000
Global PET (Potential Evapotranspiration)	evaporation	Vegetation	≈1km	PET Value (mm)	http://www.cgiar-csi.org/data/global-aridity-and-pet-database	Continuous	No data from Antarctica
Global Biomass (IPCC Tier 1 Calculated Values) for 2000	biomass	Soil	≈1km	0.01 tonnes of biomass carbon per hectare	http://cdiac.ess-dive.lbl.gov/epubs/ndp/global_carbon/carbon_documentation.html	Continuous
Northness	northness	Soil	0.01 degrees	-1 to 1	cos(aspect)	Continuous	Derived from aster 30m DEM; inverted for the southern hemisphere
WC14 / BIO14 = Precipitation of Driest Month	dp	Climate	30 arcsec (≈900m at equator)	mm	WorldClim2	Continuous	Average for the years 1970-2000
Soil organic carbon density	soc	Soil	30 arcsec (≈900m at equator)	g/dm3	https://www.soilgrids.org	Continuous	Average for the data layers of 0-5cm
Clay content (0–2 micro meter)	clay	Soil	30 arcsec (≈900m at equator)	mass fraction in %	https://www.soilgrids.org	Continuous	Average for the data layers of 0-5cm
Coarse fragments volumetric	cfv	Soil	30 arcsec (≈900m at equator)	%	https://www.soilgrids.org	Continuous	Average for the data layers of 0-5cm
Soil pH x 10 in H2O	ph	Soil	30 arcsec (≈900m at equator)	pH x 10	https://www.soilgrids.org	Continuous	Average for the data layers of 0-5cm
Contrast (EVI Heterogeneity); Exponentially weighted difference in EVI between adjacent pixels	brdf	Vegetation	≈1km	>=0	http://www.earthenv.org/texture	Continuous	No data from Antarctica
BIO21; Highest_Weekly_Radiation (CliMond)	rad	Climate	10' of latitude (≈18.5km)	W per m^2	https://www.climond.org/BioclimRegistry.aspx#BioclimFAQ	Continuous	No data from Antarctica
MCD43A4.005 BRDF-Adjusted Reflectance 16-Day Global 500m	ref	Climate	≈500m	7 bands of reflectance (abbreviated "Nadir_Reflectance_Bandx")	https://explorer.earthengine.google.com/#detail/MODIS%2FMCD43A4	Continuous	Averaged from 2012-2016 (Use band 1 to calculate)
Entropy (EVI Heterogeneity); Disorderliness of EVI	entropy	Vegetation	≈1km	>=0	http://www.earthenv.org/texture	Continuous	No data from Antarctica
Human development index	hdi	Anthropogenic	subnational/10 km	0 to 1	https://datadryad.org/stash/dataset/doi:10.5061/dryad.dk1j0
Population_Density（2020）	pd	Anthropogenic	30 arcsec (≈900m at equator)	persons/km2	https://explorer.earthengine.google.com/#detail/CIESIN%2FGPWv4%2Funwpp-adjusted-population-density
